# Supplementary material for: Hyperphosphorylated tau aggregation and cytotoxicity modulators screen identified prescription drugs linked to Alzheimer's disease and cognitive functions
Source: Sci Rep. 2020 Oct 6;10:16551. doi: 10.1038/s41598-020-73680-2 (PMC7539012; doi:10.1038/s41598-020-73680-2)
Supplement: Supplementary file 1 — Supplementary Table 1. [file 41598_2020_73680_MOESM1_ESM.xlsx]

## Sheet: exportresults
ThS net change	NAME_STRAIN_GENEID	SOURCE_PLATE	WELL	PTAE>3SD	PTAE>2SD	PTAI>2SD	PTAI>3SD	Smiles_Structure
5499	Topotecan	1243	L03	*				CC[C@@]1(O)C(=O)OCc2c1cc1-c3nc4ccc(O)c(CN(C)C)c4cc3Cn1c2=O
2088	Enalapril maleate	1240	P10	*				O=C(O)\C=C/C(=O)O.CCOC(=O)[C@H](CCc1ccccc1)N[C@@H](C)C(=O)N1CCC[C@H]1C(=O)O
1524	Carmofur	1240	P11	*				CCCCCCNC(=O)n1cc(F)c(=O)[nH]c1=O
910	Prednicarbate	1243	A10	*				[H][C@@]12CC[C@](OC(=O)OCC)(C(=O)COC(=O)CC)[C@@]1(C)C[C@H](O)[C@@]1([H])[C@@]2([H])CCC2=CC(=O)C=C[C@]12C
834	Tazobactam	1242	G17	*				C[C@]1(Cn2ccnn2)[C@@H](N2[C@@H](CC2=O)S1(=O)=O)C(O)=O
690	Tribenoside	1243	K19	*				[H][C@@]1(OC(OCC)[C@H](O)[C@H]1OCc1ccccc1)[C@@H](COCc1ccccc1)OCc1ccccc1
676	Avermectin B1a	1242	C21		*			[H][C@](C)(CC)[C@@]1([H])O[C@@]2(C[C@@H]3C[C@@]([H])(C\C=C(C)\C(O[C@@]4([H])C[C@H](OC)C(O[C@@]5([H])C[C@H](OC)[C@@H](O)[C@H](C)O5)[C@H](C)O4)[C@@H](C)\C=C\C=C4/CO[C@]5([H])[C@H](O)C(C)=C[C@@]([H])(C(=O)O3)[C@]45O)O2)C=C[C@@H]1C
592	Montelukast	1243	N13		*			O=C(O)CC1(CC1)CS[C@H](CCc1ccccc1C(O)(C)C)c1cccc(\C=C\c2ccc3ccc(Cl)cc3n2)c1
588	Nifurtimox	1243	M09		*			CC1CS(=O)(=O)CCN1N=Cc1ccc(o1)[N+]([O-])=O
587	Fosinopril	1243	N21		*			CCC(=O)OC(OP(=O)(CCCCc1ccccc1)CC(=O)N1C[C@@H](C[C@H]1C(O)=O)C1CCCCC1)C(C)C
577	Tyloxapol	1242	P10
574	Cyclosporin A	1241	G12					CC[C@@H]1NC(=O)[C@]([H])([C@H](O)[C@H](C)C\C=C\C)N(C)C(=O)[C@H](C(C)C)N(C)C(=O)[C@H](CC(C)C)N(C)C(=O)[C@H](CC(C)C)N(C)C(=O)[C@@H](C)NC(=O)[C@H](C)NC(=O)[C@H](CC(C)C)N(C)C(=O)[C@@H](NC(=O)[C@H](CC(C)C)N(C)C(=O)CN(C)C1=O)C(C)C
568	Acenocoumarol	1241	F17					CC(=O)CC(c1ccc(cc1)[N+]([O-])=O)c1c(O)c2ccccc2oc1=O
568	Saquinavir mesylate	1243	O10					CS(O)(=O)=O.[H][C@@]12CCCC[C@]1([H])CN(C[C@@H](O)[C@H](Cc1ccccc1)NC(=O)[C@H](CC(N)=O)NC(=O)c1ccc3ccccc3n1)[C@@H](C2)C(=O)NC(C)(C)C
566	Lithocholic acid	1242	O14					[H][C@@]1(CC[C@@]2([H])[C@]3([H])CC[C@]4([H])C[C@H](O)CC[C@]4(C)[C@@]3([H])CC[C@]12C)[C@H](C)CCC(O)=O
563	Nelfinavir mesylate	1243	B04					CS(O)(=O)=O.[H][C@@]12CCCC[C@]1([H])CN(C[C@@H](O)[C@H](CSc1ccccc1)NC(=O)c1cccc(O)c1C)[C@@H](C2)C(=O)NC(C)(C)C
560	Phenoxybenzamine hydrochloride	1242	N10					Cl.CC(COc1ccccc1)N(CCCl)Cc1ccccc1
555	Halofantrine hydrochloride	1243	O03					Cl.CCCCN(CCCC)CCC(O)c1cc2c(Cl)cc(Cl)cc2c2cc(ccc12)C(F)(F)F
549	Zafirlukast	1241	J08					COc1cc(ccc1Cc1cn(C)c2ccc(NC(=O)OC3CCCC3)cc12)C(=O)NS(=O)(=O)c1ccccc1C
545	Bromhexine hydrochloride	1243	D07					Cl.CN(Cc1cc(Br)cc(Br)c1N)C1CCCCC1
543	Ivermectin	1240	O14					[H][C@@]12OC\C3=C/C=C/[C@H](C)[C@H](O[C@H]4C[C@H](OC)[C@@H](O[C@H]5C[C@H](OC)[C@@H](O)[C@H](C)O5)[C@H](C)O4)\C(C)=C\C[C@@H]4C[C@@H](C[C@]5(CC[C@H](C)[C@]([H])(O5)[C@@H](C)CC)O4)OC(=O)[C@H](C=C(C)[C@H]1O)[C@@]23O
542	Docetaxel	1243	N15					[H][C@@]12C[C@H](O)[C@@]3(C)C(=O)[C@H](O)C4=C(C)[C@H](C[C@](O)([C@@H](OC(=O)c5ccccc5)[C@]3([H])[C@@]1(CO2)OC(C)=O)C4(C)C)OC(=O)[C@H](O)[C@@H](NC(=O)OC(C)(C)C)c1ccccc1
539	Naftifine hydrochloride	1243	E08					Cl.CN(C\C=C\c1ccccc1)Cc1cccc2ccccc12
538	Ritonavir	1243	L22					CC(C)[C@H](NC(=O)N(C)Cc1csc(n1)C(C)C)C(=O)N[C@H](C[C@H](O)[C@H](Cc1ccccc1)NC(=O)OCc1cncs1)Cc1ccccc1
537	Methacycline hydrochloride	1243	A09					Cl.[H][C@@]12[C@@H](O)[C@]3([H])C(=C)c4cccc(O)c4C(=O)C3=C(O)[C@]1(O)C(=O)C(C(N)=O)=C(O)[C@H]2N(C)C
534	Mirtazapine	1241	P13					CN1CCN2C(C1)c1ccccc1Cc1cccnc21
531	Fenofibrate	1240	H12					CC(C)OC(=O)C(C)(C)Oc1ccc(cc1)C(=O)c1ccc(Cl)cc1
531	Loteprednol etabonate	1243	N06					[H][C@@]12CC[C@](OC(=O)OCC)(C(=O)OCCl)[C@@]1(C)C[C@H](O)[C@@]1([H])[C@@]2([H])CCC2=CC(=O)C=C[C@]12C
520	Lorglumide sodium salt	1242	H12					[Na+].CCCCCN(CCCCC)C(=O)C(CCC([O-])=O)NC(=O)c1ccc(Cl)c(Cl)c1
519	Latanoprost	1243	N22					CC(C)OC(=O)CCC\C=C/C[C@H]1[C@@H](O)C[C@@H](O)[C@@H]1CC[C@@H](O)CCc1ccccc1
516	Chlorphensin carbamate	1240	P09					NC(=O)OCC(O)COc1ccc(Cl)cc1
515	GBR 12909 dihydrochloride	1241	M13					Cl.Cl.Fc1ccc(cc1)C(OCCN1CCN(CCCc2ccccc2)CC1)c1ccc(F)cc1
513	Sulfadoxine	1243	K10					COc1ncnc(NS(=O)(=O)c2ccc(N)cc2)c1OC
511	Toltrazuril	1243	K22					Cc1cc(ccc1Oc1ccc(SC(F)(F)F)cc1)-n1c(=O)[nH]c(=O)n(C)c1=O
510	Lansoprazole	1243	G06					Cc1c(OCC(F)(F)F)ccnc1CS(=O)c1nc2ccccc2[nH]1
507	Diclazuril	1243	D21					Clc1ccc(cc1)C(C#N)c1c(Cl)cc(cc1Cl)-n1ncc(=O)[nH]c1=O
506	Ambrisentan	1243	H09					COC(C(Oc1nc(C)cc(C)n1)C(O)=O)(c1ccccc1)c1ccccc1
506	Terbinafine	1243	L08					CN(C\C=C\C#CC(C)(C)C)Cc1cccc2ccccc12
503	Thiostrepton	1241	J05					CCC(C)[C@@H]1N[C@@H]2C=Cc3c(cc(nc3[C@H]2O)C(=O)O[C@H](C)[C@@H]2NC(=O)c3csc(n3)[C@@H](NC(=O)[C@H]3CSC(=N3)\C(NC(=O)[C@@H](NC(=O)c3csc(n3)[C@]3(CCC(=N[C@H]3c3csc2n3)c2nc(cs2)C(=O)NC(=C)C(=O)NC(=C)C(N)=O)NC(=O)[C@H](C)NC(=O)C(=C)NC(=O)[C@H](C)NC1=O)[C@@H](C)O)=C/C)[C@@](C)(O)[C@@H](C)O)[C@H](C)O
503	Fluticasone propionate	1243	G15					[H][C@@]12C[C@@H](C)[C@](OC(=O)CC)(C(=O)SCF)[C@@]1(C)C[C@H](O)[C@@]1(F)[C@@]2([H])C[C@H](F)C2=CC(=O)C=C[C@]12C
499	Clopidogrel	1243	J08					COC(=O)[C@@H](N1CCc2sccc2C1)c1ccccc1Cl
498	Benzbromarone	1241	I21					CCc1oc2ccccc2c1C(=O)c1cc(Br)c(O)c(Br)c1
498	Proscillaridin A	1243	E13					[H][C@@]1(O[C@H]2CC[C@@]3(C)C(CC[C@]4([H])[C@]3([H])CC[C@]3(C)[C@H](CC[C@]43O)c3ccc(=O)oc3)=C2)O[C@@H](C)[C@H](O)[C@@H](O)[C@H]1O
497	Mevastatin	1241	B06					[H][C@]12[C@H](CCC=C1C=C[C@H](C)[C@@H]2CC[C@@H]1C[C@@H](O)CC(=O)O1)OC(=O)[C@@H](C)CC
497	(R)-Duloxetine hydrochloride	1243	F04					Cl.CNCC[C@@H](Oc1cccc2ccccc12)c1cccs1
495	Danazol	1240	E12					[H][C@@]12CC[C@@](O)(C#C)[C@@]1(C)CC[C@@]1([H])[C@@]2([H])CCC2=Cc3oncc3C[C@]12C
495	Misoprostol	1243	K08					CCCCC(C)(O)C\C=C\[C@H]1[C@H](O)CC(=O)[C@@H]1CCCCCCC(=O)OC
493	Ampiroxicam	1243	N12					CCOC(=O)OC(C)OC1=C(N(C)S(=O)(=O)c2ccccc12)C(=O)Nc1ccccn1
492	Gliquidone	1243	G03					COc1ccc2c(c1)C(=O)N(CCc1ccc(cc1)S(=O)(=O)NC(=O)NC1CCCCC1)C(=O)C2(C)C
492	Acetylsalicylic acid	1243	P19					CC(=O)Oc1ccccc1C(O)=O
491	Pancuronium bromide	1243	O09					[Br-].[Br-].[H][C@@]12C[C@@H]([C@H](OC(C)=O)[C@@]1(C)CC[C@@]1([H])[C@@]2([H])CC[C@@]2([H])C[C@H](OC(C)=O)[C@H](C[C@]12C)[N+]1(C)CCCCC1)[N+]1(C)CCCCC1
490	Ethisterone	1240	F04					[H][C@@]12CC[C@@](O)(C#C)[C@@]1(C)CC[C@@]1([H])[C@@]2([H])CCC2=CC(=O)CC[C@]12C
490	Meropenem	1243	M14					[H][C@]1([C@@H](C)O)C(=O)N2C(C(O)=O)=C(S[C@@H]3CN[C@@H](C3)C(=O)N(C)C)[C@H](C)[C@]12[H]
488	Atorvastatin	1243	L05					CC(C)c1c(C(=O)Nc2ccccc2)c(c(-c2ccc(F)cc2)n1CC[C@@H](O)C[C@@H](O)CC(O)=O)-c1ccccc1
486	Norgestimate	1243	E17					[H][C@@]12CC[C@@](OC(C)=O)(C#C)[C@@]1(CC)CC[C@]1([H])[C@@]3([H])CCC(C=C3CC[C@@]21[H])=NO
484	Mometasone furoate	1241	D06					[H][C@@]12C[C@@H](C)[C@](OC(=O)c3ccco3)(C(=O)CCl)[C@@]1(C)C[C@H](O)[C@@]1(Cl)[C@@]2([H])CCC2=CC(=O)C=C[C@]12C
484	Anastrozole	1243	B05					CC(C)(C#N)c1cc(Cn2cncn2)cc(c1)C(C)(C)C#N
482	Pregnenolone	1241	N13					[H][C@@]12CC[C@H](C(C)=O)[C@@]1(C)CC[C@@]1([H])[C@@]2([H])CC=C2C[C@@H](O)CC[C@]12C
482	Olmesartan	1243	N09					CCCc1nc(c(C(=O)OCc2oc(=O)oc2C)n1Cc1ccc(cc1)-c1ccccc1-c1nnn[nH]1)C(C)(C)O
481	Repaglinide	1243	A14					CCOc1cc(CC(=O)N[C@@H](CC(C)C)c2ccccc2N2CCCCC2)ccc1C(O)=O
481	Pivampicillin	1243	I19					[H][C@@]1(NC(=O)[C@H](N)c2ccccc2)C(=O)N2[C@@H](C(=O)OCOC(=O)C(C)(C)C)C(C)(C)S[C@]12[H]
481	Isometheptene mucate	1243	M07					CNC(C)CCC=C(C)C.CNC(C)CCC=C(C)C.OC(C(O)C(O)C(O)=O)C(O)C(O)=O
480	Pentetic acid	1242	N04					OC(=O)CN(CCN(CC(O)=O)CC(O)=O)CCN(CC(O)=O)CC(O)=O
479	Pentamidine isethionate	1241	P07					OCCS(O)(=O)=O.OCCS(O)(=O)=O.NC(=N)c1ccc(OCCCCCOc2ccc(cc2)C(N)=N)cc1
479	Bacitracin	1242	H20					CCC(C)C(N)C1=NC(CS1)C(=O)N[C@@H](CC(C)C)C(=O)N[C@H](CCC(O)=O)C(=O)N[C@@H]([C@@H](C)CC)C(=O)N[C@H]1CCCCNC(=O)[C@H](CC(N)=O)NC(=O)[C@@H](CC(O)=O)NC(=O)[C@H](Cc2cnc[nH]2)NC(=O)[C@@H](Cc2ccccc2)NC(=O)[C@@H](NC(=O)[C@@H](CCCN)NC1=O)[C@@H](C)CC
479	Nandrolone	1243	E05					[H][C@@]12CC[C@H](O)[C@@]1(C)CC[C@]1([H])[C@@]3([H])CCC(=O)C=C3CC[C@@]21[H]
478	Silodosin	1243	B06					C[C@H](Cc1cc2CCN(CCCO)c2c(c1)C(N)=O)NCCOc1ccccc1OCC(F)(F)F
478	Carprofen	1243	F09					CC(C(O)=O)c1ccc2c(c1)[nH]c1ccc(Cl)cc21
477	Famprofazone	1242	M07					CC(C)c1c(CN(C)C(C)Cc2ccccc2)n(C)n(-c2ccccc2)c1=O
477	Amcinonide	1243	D11					[H][C@@]12C[C@H]3OC4(CCCC4)O[C@@]3(C(=O)COC(C)=O)[C@@]1(C)C[C@H](O)[C@@]1(F)[C@@]2([H])CCC2=CC(=O)C=C[C@]12C
477	Adapalene	1243	H16					[H]C12CC3([H])CC([H])(C1)CC(C2)(C3)c1cc(ccc1OC)-c1ccc2cc(ccc2c1)C(O)=O
477	Isosorbide mononitrate	1243	I08					[H][C@]12OC[C@@H](O[N+]([O-])=O)[C@@]1([H])OC[C@@H]2O
476	Colistin sulfate	1241	B13					OS(O)(=O)=O.CC(C)CCCCC(=O)N[C@H](CCN)C(=O)N[C@@H]([C@@H](C)O)C(=O)NC(CCN)C(=O)NC1CCNC(=O)C(NC(=O)C(CCN)NC(=O)C(CCN)NC(=O)[C@@H](CNC(=O)[C@@H](CC(C)C)NC(=O)C(CCN)NC1=O)C(C)C)C(C)O
476	Flumethasone pivalate	1243	L14					[H][C@@]12C[C@@H](C)[C@](O)(C(=O)COC(=O)C(C)(C)C)[C@@]1(C)C[C@H](O)[C@@]1(F)[C@@]2([H])C[C@H](F)C2=CC(=O)C=C[C@]12C
476	Rufloxacin	1243	P09					CN1CCN(CC1)c1c(F)cc2c3c1SCCn3cc(C(O)=O)c2=O
476	Rosiglitazone Hydrochloride	1243	P13					Cl.CN(CCOc1ccc(CC2SC(=O)NC2=O)cc1)c1ccccn1
475	Oxymetholone	1243	N20					[H][C@@]12CC[C@](C)(O)[C@@]1(C)CC[C@@]1([H])[C@@]2([H])CC[C@@]2([H])CC(=O)\C(C[C@]12C)=C\O
473	Fluvastatin sodium salt	1242	L19					[Na+].CC(C)n1c(\C=C\[C@H](O)C[C@H](O)CC([O-])=O)c(-c2ccc(F)cc2)c2ccccc12
473	Moricizine hydrochloride	1243	C04					Cl.CCOC(=O)Nc1ccc2Sc3ccccc3N(C(=O)CCN3CCOCC3)c2c1
473	Rizatriptan benzoate	1243	D08					OC(=O)c1ccccc1.CN(C)CCc1c[nH]c2ccc(Cn3cncn3)cc12
472	Paromomycin sulfate	1242	N15					OS(O)(=O)=O.[H][C@@]1(O[C@@H]2[C@@H](O)[C@H](N)C[C@H](N)[C@@]2([H])OC2O[C@H](CO)[C@@H](O)[C@H](O)[C@H]2N)O[C@H](CO)[C@@H](O[C@@]2([H])O[C@@H](CN)[C@@H](O)[C@H](O)[C@H]2N)[C@H]1O
472	Formoterol fumarate	1243	P07					O=C(O)\C=C\C(=O)O.COc1ccc(cc1)C[C@H](C)NC[C@@H](O)c1ccc(O)c(NC=O)c1.COc1ccc(cc1)C[C@H](C)NC[C@@H](O)c1ccc(O)c(NC=O)c1
471	Beta-Escin	1242	G13					CC=C(C)C(=O)O[C@H]1[C@H](OC(C)=O)C2(CO)[C@H](O)C[C@]3(C)C(=CCC4C5(C)CCC(OC6O[C@@H]([C@@H](O[C@@H]7O[C@H](CO)[C@@H](O)[C@H](O)[C@H]7O)[C@H](O)[C@H]6O[C@@H]6O[C@H](CO)C(O)[C@H](O)[C@H]6O)C(O)=O)[C@](C)(CO)C5CCC34C)C2CC1(C)C
471	5-fluorouracil	1243	H03					Fc1c[nH]c(=O)[nH]c1=O
470	Nialamide	1243	K20					O=C(CCNNC(=O)c1ccncc1)NCc1ccccc1
470	Gemcitabine	1243	N07					Nc1ccn([C@@H]2O[C@H](CO)[C@@H](O)C2(F)F)c(=O)n1
468	Cefmetazole sodium salt	1242	K21					[Na+].[H][C@]12SCC(CSc3nnnn3C)=C(N1C(=O)[C@]2(NC(=O)CSCC#N)OC)C([O-])=O
468	Losartan	1243	L11					CCCCc1nc(Cl)c(CO)n1Cc1ccc(cc1)-c1ccccc1-c1nnn[nH]1
467	Azithromycin	1243	L07					CC[C@H]1OC(=O)[C@H](C)[C@@H](O[C@H]2C[C@@](C)(OC)[C@@H](O)[C@H](C)O2)[C@H](C)[C@@H](O[C@@H]2O[C@H](C)C[C@@H]([C@H]2O)N(C)C)C(C)(O)C[C@@H](C)CN(C)[C@H](C)[C@@H](O)[C@]1(C)O
467	Pravastatin	1243	P11					[H][C@]12[C@H](C[C@H](O)C=C1C=C[C@H](C)[C@@H]2CC[C@@H](O)C[C@@H](O)CC(O)=O)OC(=O)[C@@H](C)CC
466	Ezetimibe	1243	D06					O[C@@H](CC[C@@H]1[C@H](N(C1=O)c1ccc(F)cc1)c1ccc(O)cc1)c1ccc(F)cc1
465	Trapidil	1243	K05					CCN(CC)c1cc(C)nc2ncnn12
465	Parbendazole	1243	M22					CCCCc1ccc2[nH]c(NC(=O)OC)nc2c1
464	Iopanoic acid	1243	C06					CCC(Cc1c(I)cc(I)c(N)c1I)C(O)=O
463	Sulbactam	1243	B09					[H][C@@]12CC(=O)N1[C@@H](C(O)=O)C(C)(C)S2(=O)=O
463	Trifluridine	1243	C14					OC[C@H]1O[C@H](C[C@@H]1O)n1cc(c(=O)[nH]c1=O)C(F)(F)F
463	Imidurea	1243	G04					OCN1C(NC(=O)NCNC(=O)NC2N(CO)C(=O)NC2=O)C(=O)NC1=O
463	Nomegestrol acetate	1243	O07					[H][C@@]12CC[C@](OC(C)=O)(C(C)=O)[C@@]1(C)CC[C@]1([H])[C@@]3([H])CCC(=O)C=C3C(C)=C[C@@]21[H]
463	Dorzolamide hydrochloride	1243	O14					Cl.CCN[C@H]1C[C@H](C)S(=O)(=O)c2sc(cc12)S(N)(=O)=O
462	Racecadotril	1241	N14					CC(=O)SCC(Cc1ccccc1)C(=O)NCC(=O)OCc1ccccc1
462	Thiorphan	1241	P08					OC(=O)CNC(=O)C(CS)Cc1ccccc1
462	Canrenone	1243	A05					[H][C@@]12CC[C@@]3(CCC(=O)O3)[C@@]1(C)CC[C@@]1([H])[C@@]2([H])C=CC2=CC(=O)CC[C@]12C
462	Clonixin Lysinate	1243	M10					NCCCC[C@H](N)C(O)=O.Cc1c(Cl)cccc1Nc1ncccc1C(O)=O
462	Rivastigmine	1243	P15					CCN(C)C(=O)Oc1cccc(c1)[C@H](C)N(C)C
462	Meptazinol hydrochloride	1243	I09					Cl.CCC1(CCCCN(C)C1)c1cccc(O)c1
461	Etanidazole	1242	A19					OCCNC(=O)Cn1ccnc1[N+]([O-])=O
461	Enilconazole	1243	A07					Clc1ccc(C(Cn2ccnc2)OCC=C)c(Cl)c1
461	Pirlindole mesylate	1243	C07					CS(O)(=O)=O.Cc1ccc2n3CCNC4CCCc(c34)c2c1
461	Clofibrate	1243	J03					CCOC(=O)C(C)(C)Oc1ccc(Cl)cc1
461	Sildenafil	1243	P17					CCCc1nn(C)c2c1nc([nH]c2=O)-c1cc(ccc1OCC)S(=O)(=O)N1CCN(C)CC1
460	Carbenoxolone disodium salt	1242	H15					[Na+].[Na+].[H][C@@]12C[C@](C)(CC[C@]1(C)CC[C@]1(C)C2=CC(=O)[C@]2([H])[C@@]3(C)CC[C@H](OC(=O)CCC([O-])=O)C(C)(C)[C@]3([H])CC[C@@]12C)C([O-])=O
460	Ethoxyquin	1242	I12					CCOc1ccc2NC(C)(C)C=C(C)c2c1
460	Remoxipride Hydrochloride	1243	C03					Cl.[H][C@@]1(CNC(=O)c2c(OC)ccc(Br)c2OC)CCCN1CC
460	Fluocinolone acetonide	1243	J11					[H][C@@]12C[C@H]3OC(C)(C)O[C@@]3(C(=O)CO)[C@@]1(C)C[C@H](O)[C@@]1(F)[C@@]2([H])C[C@H](F)C2=CC(=O)C=C[C@]12C
460	Alcuronium chloride	1243	O13					[Cl-].[Cl-].OC\C=C1/C[N@@+]2(CC[C@]34c5ccccc5N5\C=C6/C7N(\C=C(/C35)[C@@]1([H])C[C@]24[H])c1ccccc1[C@@]71CC[N@@+]2(CC=C)C\C(=C/CO)[C@]6([H])C[C@@]12[H])CC=C
459	Famciclovir	1243	F03					CC(=O)OCC(CCn1cnc2cnc(N)nc12)COC(C)=O
458	Tolazamide	1241	P09					Cc1ccc(cc1)S(=O)(=O)NC(=O)NN1CCCCCC1
458	Simvastatin	1242	N11					[H][C@@]1(CC[C@@]2([H])[C@@H](C)C=CC3=C[C@H](C)C[C@H](OC(=O)C(C)(C)CC)[C@]23[H])C[C@@H](O)CC(=O)O1
458	Ribavirin	1243	G07					NC(=O)c1ncn(n1)[C@@H]1O[C@H](CO)[C@@H](O)[C@H]1O
458	Lomerizine hydrochloride	1243	N10					Cl.COc1ccc(CN2CCN(CC2)C(c2ccc(F)cc2)c2ccc(F)cc2)c(OC)c1OC
458	Palonosetron hydrochloride	1243	N18					Cl.[H][C@]12CCN(CC1)C[C@H]2N1C[C@@]2([H])CCCc3cccc(C1=O)c23
458	Molindone hydrochloride	1243	O11					Cl.CCc1c(C)[nH]c2CCC(CN3CCOCC3)C(=O)c12
458	Cisatracurium besylate	1243	P04					[O-]S(=O)(=O)c1ccccc1.[O-]S(=O)(=O)c1ccccc1.COc1ccc(C[C@@H]2c3cc(OC)c(OC)cc3CC[N@+]2(C)CCC(=O)OCCCCCOC(=O)CC[N@@+]2(C)CCc3cc(OC)c(OC)cc3[C@H]2Cc2ccc(OC)c(OC)c2)cc1OC
457	Penbutolol sulfate	1243	A08					OS(O)(=O)=O.CC(C)(C)NCC(O)COc1ccccc1C1CCCC1.CC(C)(C)NCC(O)COc1ccccc1C1CCCC1
457	Desloratadine	1243	J15					Clc1ccc2c(CCc3cccnc3C2=C2CCNCC2)c1
457	Indinavir sulfate	1243	L06					OS(O)(=O)=O.CC(C)(C)NC(=O)[C@@H]1CN(Cc2cccnc2)CCN1C[C@@H](O)C[C@@H](Cc1ccccc1)C(=O)N[C@@H]1[C@H](O)Cc2ccccc12
457	Procarbazine hydrochloride	1243	O06					Cl.CNNCc1ccc(cc1)C(=O)NC(C)C
456	Aminocaproic acid	1242	P22					NCCCCCC(O)=O
455	Deptropine citrate	1243	K07					OC(=O)CC(O)(CC(O)=O)C(O)=O.CN1[C@H]2CC[C@@H]1CC(C2)OC1c2ccccc2CCc2ccccc12
455	Ethamsylate	1243	K11					CCNCC.Oc1ccc(O)c(c1)S(O)(=O)=O
455	Benzathine benzylpenicillin	1243	M17					C(CNCc1ccccc1)NCc1ccccc1.[H][C@]12SC(C)(C)C(N1C(=O)[C@@]2([H])NC(=O)COc1ccccc1)C(O)=O.[H][C@]12SC(C)(C)C(N1C(=O)[C@@]2([H])NC(=O)COc1ccccc1)C(O)=O
455	Torsemide	1243	M21					CC(C)NC(=O)NS(=O)(=O)c1cnccc1Nc1cccc(C)c1
455	Risedronic acid monohydrate	1243	N16					O.OC(Cc1cccnc1)(P(O)(O)=O)P(O)(O)=O
454	Omeprazole	1241	D07					COc1ccc2[nH]c(nc2c1)S(=O)Cc1ncc(C)c(OC)c1C
454	Nefazodone HCl	1241	K19					Cl.CCc1nn(CCCN2CCN(CC2)c2cccc(Cl)c2)c(=O)n1CCOc1ccccc1
454	Zardaverine	1243	C15					COc1cc(ccc1OC(F)F)-c1ccc(=O)[nH]n1
454	Cefdinir	1243	F07					[H][C@]12SCC(C=C)=C(N1C(=O)[C@H]2NC(=O)C(=N/O)\c1csc(N)n1)C(O)=O
454	Cefpodoxime proxetil	1243	J22					COCC1=C(C(=O)OC(C)OC(=O)OC(C)C)N2C(=O)[C@@H](NC(=O)C(=N/OC)\c3csc(N)n3)[C@@]2([H])SC1
454	Irbesartan	1243	L04					CCCCC1=NC2(CCCC2)C(=O)N1Cc1ccc(cc1)-c1ccccc1-c1nnn[nH]1
454	Telmisartan	1243	L17					CCCc1nc2c(C)cc(cc2n1Cc1ccc(cc1)-c1ccccc1C(O)=O)-c1nc2ccccc2n1C
453	Naftopidil dihydrochloride	1243	C11					Cl.Cl.COc1ccccc1N1CCN(CC(O)COc2cccc3ccccc23)CC1
453	Phensuximide	1243	E04					CN1C(=O)CC(C1=O)c1ccccc1
453	Letrozole	1243	M11					N#Cc1ccc(cc1)C(c1ccc(cc1)C#N)n1cncn1
453	Mephenytoin	1243	M18					CCC1(NC(=O)N(C)C1=O)c1ccccc1
453	Bosentan	1243	N05					COc1ccccc1Oc1c(NS(=O)(=O)c2ccc(cc2)C(C)(C)C)nc(nc1OCCO)-c1ncccn1
453	Racepinephrine HCl	1243	N11					Cl.CNCC(O)c1ccc(O)c(O)c1
453	Viomycin sulfate	1243	O08					O=S(=O)(O)O.NCCC[C@H](N)CC(=O)N[C@H]1CNC(=O)[C@@]([H])(NC(=O)\C(=C\NC(=O)N)NC(=O)[C@H](CO)NC(=O)[C@H](CO)NC1=O)[C@@]1([H])C[C@H](O)N=C(N)N1
452	Testosterone propionate	1241	A04					[H][C@@]12CC[C@H](OC(=O)CC)[C@@]1(C)CC[C@@]1([H])[C@@]2([H])CCC2=CC(=O)CC[C@]12C
452	Lacidipine	1241	D20					CCOC(=O)C1=C(C)NC(C)=C(C1c1ccccc1\C=C\C(=O)OC(C)(C)C)C(=O)OCC
451	Troglitazone	1241	D08					Cc1c(C)c2OC(C)(COc3ccc(CC4SC(=O)NC4=O)cc3)CCc2c(C)c1O
451	Aprepitant	1242	E16					C[C@@H](O[C@H]1OCCN(Cc2nc(=O)[nH][nH]2)[C@H]1c1ccc(F)cc1)c1cc(cc(c1)C(F)(F)F)C(F)(F)F
451	Doxofylline	1242	M21					Cn1c2ncn(CC3OCCO3)c2c(=O)n(C)c1=O
451	Ethinylestradiol	1243	J09					[H][C@@]12CC[C@@](O)(C#C)[C@@]1(C)CC[C@]1([H])c3ccc(O)cc3CC[C@@]21[H]
450	Loratadine	1242	E09					CCOC(=O)N1CCC(CC1)=C1c2ccc(Cl)cc2CCc2cccnc12
450	Articaine hydrochloride	1243	O05					Cl.CCCNC(C)C(=O)Nc1c(C)csc1C(=O)OC
449	Androsterone	1241	C04					[H][C@@]12CCC(=O)[C@@]1(C)CC[C@@]1([H])[C@@]2([H])CC[C@@]2([H])C[C@H](O)CC[C@]12C
449	Methylhydantoin-5-(L)	1242	L21					C[C@@H]1NC(=O)NC1=O
449	Mitotane	1243	H07					ClC(Cl)C(c1ccc(Cl)cc1)c1ccccc1Cl
448	Zidovudine, AZT	1241	C07					Cc1cn([C@H]2C[C@H](N=[N+]=[N-])[C@@H](CO)O2)c(=O)[nH]c1=O
448	Galanthamine hydrobromide	1241	F18					Br.COc1ccc2CN(C)CC[C@@]34C=C[C@H](O)C[C@@H]3Oc1c24
448	Denatonium benzoate	1243	A03					[O-]C(=O)c1ccccc1.CC[N+](CC)(CC(=O)Nc1c(C)cccc1C)Cc1ccccc1
448	THIP Hydrochloride	1243	C05					Cl.Oc1noc2CNCCc12
448	Tegafur	1243	D14					Fc1cn(C2CCCO2)c(=O)[nH]c1=O
448	Ciprofibrate	1243	G14					CC(C)(Oc1ccc(cc1)C1CC1(Cl)Cl)C(O)=O
447	Methyldopa (L,-)	1241	A13					C[C@](N)(Cc1ccc(O)c(O)c1)C(O)=O
447	Etomidate	1243	A04					CCOC(=O)c1cncn1[C@@H](C)c1ccccc1
447	Rasagiline	1243	L12					C#CCN[C@@H]1CCc2ccccc12
447	Risperidone	1243	M19					Cc1nc2CCCCn2c(=O)c1CCN1CCC(CC1)c1noc2cc(F)ccc12
446	Josamycin	1240	O10					CO[C@H]1[C@H](OC(=O)C)CC(=O)O[C@H](C)C\C=C\C=C\[C@H](O)[C@H](C)C[C@H](CC=O)[C@@H]1O[C@@H]1O[C@H](C)[C@@H](O[C@@H]2O[C@@H](C)[C@H](O)[C@@](C)(C2)OC(=O)CC(C)C)[C@H](N(C)C)[C@H]1O
446	Pemirolast potassium	1241	G17					[K+].Cc1cccn2c1ncc(-c1nnn[n-]1)c2=O
446	Nystatine	1241	H15					C[C@H]1O[C@@H](OC2CC(O)C(C(O)CC(=O)CC(O)C(O)CCC(O)CC(O)CC(O)CC(=O)OC(C)C(C)C(O)C(C)\C=C\C=C\CC\C=C\C=C\C=C\C=C\2)C(O)=O)[C@@H](O)[C@@H](N)[C@@H]1O
446	Cephalothin sodium salt	1242	O19					[Na+].[H][C@@]1(NC(=O)Cc2cccs2)C(=O)N2C(C([O-])=O)=C(COC(C)=O)CS[C@]12[H]
445	Buspirone hydrochloride	1243	B03					Cl.O=C1CC2(CCCC2)CC(=O)N1CCCCN1CCN(CC1)c1ncccn1
445	Cefuroxime axetil	1243	J04					CO\N=C(/C(=O)N[C@H]1[C@H]2SCC(COC(N)=O)=C(N2C1=O)C(=O)OC(C)OC(C)=O)c1ccco1
445	Alprostadil	1243	K17					CCCCC[C@H](O)\C=C\[C@H]1[C@H](O)CC(=O)[C@@H]1CCCCCCC(O)=O
445	Ronidazole	1243	O12					Cn1c(COC(N)=O)ncc1[N+]([O-])=O
444	Levodopa	1240	C15					N[C@@H](Cc1ccc(O)c(O)c1)C(O)=O
444	Ibudilast	1243	L09					CC(C)C(=O)c1c(nn2ccccc12)C(C)C
443	Etodolac	1240	P03					CCc1cccc2c3CCOC(CC)(CC(O)=O)c3[nH]c12
443	Pantoprazole sodium	1243	D12					[Na+].COc1ccnc(CS(=O)c2nc3cc(OC(F)F)ccc3[n-]2)c1OC
443	Flucloxacillin sodium	1243	K03					[Na+].[H][C@]12SC(C)(C)C(N1C(=O)[C@@]2([H])NC(=O)c1c(C)onc1-c1c(F)cccc1Cl)C([O-])=O
443	Raltitrexed	1243	P08					CN(Cc1ccc2nc(C)[nH]c(=O)c2c1)c1ccc(s1)C(=O)N[C@@H](CCC(O)=O)C(O)=O
442	Fulvestrant	1240	A06					[H][C@@]12CC[C@H](O)[C@@]1(C)CC[C@]1([H])c3ccc(O)cc3C[C@@H](CCCCCCCCCS(=O)CCCC(F)(F)C(F)(F)F)[C@@]21[H]
442	Cycloheximide	1242	M22					[H][C@]1(C[C@@H](C)C[C@H](C)C1=O)[C@H](O)CC1CC(=O)NC(=O)C1
442	Ioxaglic acid	1243	E06					CNC(=O)c1c(I)c(N(C)C(C)=O)c(I)c(C(=O)NCC(=O)Nc2c(I)c(C(O)=O)c(I)c(C(=O)NCCO)c2I)c1I
441	Pidotimod	1243	H06					[H][C@]1(CCC(=O)N1)C(=O)N1CSC[C@@]1([H])C(O)=O
441	Pemetrexed disodium	1243	P06					[Na+].[Na+].Nc1nc2[nH]cc(CCc3ccc(cc3)C(=O)N[C@@H](CCC([O-])=O)C([O-])=O)c2c(=O)[nH]1
441	Ceftibuten	1243	P10					Nc1nc(cs1)C(=C\CC(O)=O)\C(=O)N[C@H]1[C@H]2SCC=C(N2C1=O)C(O)=O
440	Epiandrosterone	1241	G22					[H][C@@]12CCC(=O)[C@@]1(C)CC[C@@]1([H])[C@@]2([H])CC[C@@]2([H])C[C@@H](O)CC[C@]12C
440	Digoxigenin	1242	B08					[H][C@]12CC[C@]3([H])[C@]([H])(C[C@@H](O)[C@]4(C)[C@H](CC[C@]34O)C3=CC(=O)OC3)[C@@]1(C)CC[C@H](O)C2
440	Carbachol	1242	P21					[Cl-].C[N+](C)(C)CCOC(N)=O
440	Tracazolate hydrochloride	1243	C13					Cl.CCCCNc1c(C(=O)OCC)c(C)nc2n(CC)ncc12
440	Cyclophosphamide	1243	J05					ClCCN(CCCl)P1(=O)NCCCO1
440	Estriol	1243	K14					[H][C@@]12C[C@@H](O)[C@H](O)[C@@]1(C)CC[C@]1([H])c3ccc(O)cc3CC[C@@]21[H]
440	Desonide	1243	P20					[H][C@@]12C[C@@]3([H])[C@]4([H])CCC5=CC(=O)C=C[C@]5(C)[C@@]4([H])[C@@H](O)C[C@]3(C)[C@@]1(OC(C)(C)O2)C(=O)CO
440	Cefprozil	1243	P22					C\C=C\C1=C(C(=O)O)N2C(=O)[C@@H](NC(=O)[C@H](N)c3ccc(O)cc3)[C@H]2SC1
439	Deferoxamine mesylate	1242	A12					CS(O)(=O)=O.CC(=O)N(O)CCCCCNC(=O)CCC(=O)N(O)CCCCCNC(=O)CCC(=O)N(O)CCCCCN
439	Ethaverine hydrochloride	1242	F21					Cl.CCOc1ccc(Cc2nccc3cc(OCC)c(OCC)cc23)cc1OCC
439	Felbamate	1243	D20					NC(=O)OCC(COC(N)=O)c1ccccc1
439	Homoveratrylamine	1243	J18					Cl.COc1ccc(CCN)cc1OC
439	Imiquimod	1243	N19					CC(C)Cn1cnc2c(N)nc3ccccc3c12
439	Olopatadine hydrochloride	1243	H15					Cl.CN(C)CC\C=C1\c2ccccc2COc2ccc(CC(O)=O)cc12
438	Fusidic acid sodium salt	1241	M21					[Na+].O[C@@H]1CC[C@@]2(C)C(CC[C@@]3(C)[C@@]2([H])[C@H](O)C[C@@]2([H])\C([C@@H](OC(=O)C)C[C@]32C)=C(/CCC=C(C)C)C([O-])=O)[C@@H]1C
438	Mevalonic-D, L acid lactone	1242	E22					CC1(O)CCOC(=O)C1
438	Enalaprilat dihydrate	1243	J14					O.O.C[C@H](N[C@@H](CCc1ccccc1)C(O)=O)C(=O)N1CCC[C@H]1C(O)=O
438	Histamine dihydrochloride	1243	L10					Cl.Cl.NCCc1c[nH]cn1
438	Nifekalant	1243	M05					Cn1c(NCCN(CCO)CCCc2ccc(cc2)[N+]([O-])=O)cc(=O)n(C)c1=O
437	Paclitaxel	1240	O12					[H][C@@]12C[C@H](O)[C@@]3(C)C(=O)[C@H](OC(C)=O)C4=C(C)[C@H](C[C@@](O)([C@@H](OC(=O)c5ccccc5)[C@]3([H])[C@@]1(CO2)OC(C)=O)C4(C)C)OC(=O)[C@H](O)[C@@H](NC(=O)c1ccccc1)c1ccccc1
437	Pizotifen malate	1243	G05					OC(CC(O)=O)C(O)=O.CN1CCC(CC1)=C1c2ccsc2CCc2ccccc12
436	Meclofenamic acid sodium salt monohydrate	1240	J13					O.[Na+].Cc1ccc(Cl)c(Nc2ccccc2C([O-])=O)c1Cl
436	Amiodarone hydrochloride	1241	A20					Cl.CCCCc1oc2ccccc2c1C(=O)c1cc(I)c(OCCN(CC)CC)c(I)c1
436	Butenafine Hydrochloride	1241	J10					Cl.CN(Cc1ccc(cc1)C(C)(C)C)Cc1cccc2ccccc12
436	Efavirenz	1241	M14					FC(F)(F)[C@]1(OC(=O)Nc2ccc(Cl)cc12)C#CC1CC1
436	Dimaprit dihydrochloride	1243	E07					Cl.Cl.CN(C)CCCSC(N)=N
436	Ramipril	1243	M16					[H][C@@]12CCC[C@]1([H])N([C@@H](C2)C(O)=O)C(=O)[C@H](C)N[C@@H](CCc1ccccc1)C(=O)OCC
435	Voriconazole	1241	F12					C[C@@H](c1ncncc1F)[C@](O)(Cn1cncn1)c1ccc(F)cc1F
435	Liranaftate	1242	A16					COc1cccc(n1)N(C)C(=S)Oc1ccc2CCCCc2c1
435	Hexestrol	1242	K19					CCC(C(CC)c1ccc(O)cc1)c1ccc(O)cc1
435	Piretanide	1243	A16					NS(=O)(=O)c1cc(cc(N2CCCC2)c1Oc1ccccc1)C(O)=O
435	Nitrocaramiphen hydrochloride	1243	E03					Cl.CCN(CC)CCOC(=O)C1(CCCC1)c1ccc(cc1)[N+]([O-])=O
435	Donepezil hydrochloride	1243	F06					Cl.COc1cc2CC(CC3CCN(Cc4ccccc4)CC3)C(=O)c2cc1OC
435	Actarit	1243	F18					CC(=O)Nc1ccc(CC(O)=O)cc1
435	Fexofenadine HCl	1243	M06					Cl.CC(C)(C(O)=O)c1ccc(cc1)C(O)CCCN1CCC(CC1)C(O)(c1ccccc1)c1ccccc1
434	Hyoscyamine (L)	1240	P07					[H][C@]12CC[C@]([H])(C[C@@H](C1)OC(=O)[C@H](CO)c1ccccc1)N2C
434	Parthenolide	1241	N21					[H][C@]12O[C@]1(C)CC\C=C(C)\CC[C@@]1([H])C(=C)C(=O)O[C@]21[H]
434	Sertindole	1241	P22					Fc1ccc(cc1)-n1cc(C2CCN(CCN3CCNC3=O)CC2)c2cc(Cl)ccc12
434	Levopropoxyphene napsylate	1243	C10					OS(=O)(=O)c1ccc2ccccc2c1.CCC(=O)OC(Cc1ccccc1)(C(C)CN(C)C)c1ccccc1
434	Rimexolone	1243	K21					[H][C@@]12C[C@@H](C)[C@](C)(C(=O)CC)[C@@]1(C)C[C@H](O)[C@@]1([H])[C@@]2([H])CCC2=CC(=O)C=C[C@]12C
434	(S)-propranolol hydrochloride	1243	I04					Cl.[H]C(O)(CNC(C)C)COc1cccc2ccccc12
433	Ethosuximide	1240	B11					CCC1(C)CC(=O)NC1=O
433	Clinafloxacin	1242	J19					NC1CCN(C1)c1c(F)cc2c(c1Cl)n(cc(C(O)=O)c2=O)C1CC1
433	Florfenicol	1242	P12					CS(=O)(=O)c1ccc(cc1)[C@@H](O)[C@@H](CF)NC(=O)C(Cl)Cl
433	Oxfendazol	1243	E09					COC(=O)Nc1nc2cc(ccc2[nH]1)S(=O)c1ccccc1
433	Moxonidine	1243	K13					COc1nc(C)nc(Cl)c1NC1=NCCN1
432	Altrenogest	1243	D18					[H][C@@]12CC[C@@](O)(CC=C)[C@@]1(C)C=CC1=C3CCC(=O)C=C3CC[C@@]21[H]
432	Cyproterone acetate	1243	G10					[H][C@@]12CC[C@](OC(C)=O)(C(C)=O)[C@@]1(C)CC[C@@]1([H])[C@@]2([H])C=C(Cl)C2=CC(=O)C3CC3[C@]12C
432	Bifonazole	1243	L21					c1cn(cn1)C(c1ccccc1)c1ccc(cc1)-c1ccccc1
431	Bemegride	1242	B06					CCC1(C)CC(=O)NC(=O)C1
431	Cinoxacin	1242	K22					CCn1nc(C(O)=O)c(=O)c2cc3OCOc3cc12
431	Bretylium tosylate	1242	N06					Cc1ccc(cc1)S([O-])(=O)=O.CC[N+](C)(C)Cc1ccccc1Br
431	Clavulanate potassium salt	1243	B13					[K+].[H][C@@]12CC(=O)N1[C@@H](C([O-])=O)\C(O2)=C\CO
430	Meclozine dihydrochloride	1241	K16					Cl.Cl.Cc1cccc(CN2CCN(CC2)C(c2ccccc2)c2ccc(Cl)cc2)c1
430	2-Aminobenzenesulfonamide	1242	H08					Nc1ccccc1S(N)(=O)=O
429	Acetazolamide	1240	A07					CC(=O)Nc1nnc(s1)S(N)(=O)=O
429	Panthenol (D)	1240	E05					CC(C)(CO)[C@@H](O)C(=O)NCCCO
429	Ipriflavone	1243	D04					CC(C)Oc1ccc2c(c1)occ(-c1ccccc1)c2=O
429	Celecoxib	1243	F11					Cc1ccc(cc1)-c1cc(nn1-c1ccc(cc1)S(N)(=O)=O)C(F)(F)F
429	Alosetron hydrochloride	1243	N14					Cl.Cc1[nH]cnc1CN1CCc2c(C1=O)c1ccccc1n2C
429	Azapropazone	1243	I07					CCCC1C(=O)N2N(C1=O)c1cc(C)ccc1N=C2N(C)C
428	Tropisetron HCl	1241	M04					Cl.[H][C@]12CC[C@]([H])(CC(C1)OC(=O)C1C=Nc3ccccc13)N2C
428	Amisulpride	1241	N06					CCN1CCCC1CNC(=O)c1cc(c(N)cc1OC)S(=O)(=O)CC
428	Stavudine	1242	N22					Cc1cn([C@@H]2O[C@H](CO)C=C2)c(=O)[nH]c1=O
428	Mepivacaine hydrochloride	1243	B17					Cl.CN1CCCCC1C(=O)Nc1c(C)cccc1C
428	Caffeine	1243	D13					Cn1cnc2n(C)c(=O)n(C)c(=O)c12
428	Fludarabine	1243	F15					Nc1nc(F)nc2n(cnc12)[C@@H]1O[C@H](CO)[C@@H](O)[C@@H]1O
428	Ethoxzolamide	1243	F20					CCOc1ccc2nc(sc2c1)S(N)(=O)=O
428	Sertraline	1243	K09					[H][C@@]1(CC[C@@]([H])(c2ccc(Cl)c(Cl)c2)c2ccccc12)NC
428	4-aminosalicylic acid	1243	M08					Nc1ccc(C(O)=O)c(O)c1
427	Papaverine hydrochloride	1241	F08					Cl.COc1ccc(Cc2nccc3cc(OC)c(OC)cc23)cc1OC
427	Carbinoxamine maleate salt	1242	B03					OC(=O)\C=C/C(O)=O.CN(C)CCOC(c1ccc(Cl)cc1)c1ccccn1
427	Quinethazone	1243	A22					CCC1NC(=O)c2cc(c(Cl)cc2N1)S(N)(=O)=O
427	Nevirapine	1243	B10					Cc1ccnc2N(C3CC3)c3ncccc3C(=O)Nc12
426	Mercaptopurine	1241	N10					S=c1[nH]cnc2nc[nH]c12
426	3-alpha-Hydroxy-5-beta-androstan-17-one	1242	K15					[H][C@@]12CCC(=O)[C@@]1(C)CCC1([H])[C@@]2([H])CC[C@]2([H])C[C@H](O)CC[C@]12C
426	Urosiol	1242	P18					[H][C@@]1(CC[C@@]2([H])[C@]3([H])[C@@H](O)C[C@]4([H])C[C@H](O)CC[C@]4(C)[C@@]3([H])CC[C@]12C)[C@H](C)CCC(O)=O
426	Perospirone	1243	H10					[H][C@@]12CCCC[C@]1([H])C(=O)N(CCCCN1CCN(CC1)c1nsc3ccccc13)C2=O
426	Perindopril	1243	M04					[H][C@@](C)(N[C@@]([H])(CCC)C(=O)OCC)C(=O)N1[C@@H](C[C@]2([H])CCCC[C@]12[H])C(O)=O
426	Gatifloxacin	1243	N03					COc1c(N2CCNC(C)C2)c(F)cc2c1n(cc(C(O)=O)c2=O)C1CC1
425	Hydroflumethiazide	1240	C07					NS(=O)(=O)c1cc2c(NCNS2(=O)=O)cc1C(F)(F)F
425	Chlorpropamide	1241	A07					CCCNC(=O)NS(=O)(=O)c1ccc(Cl)cc1
425	Etofenamate	1241	H06					OCCOCCOC(=O)c1ccccc1Nc1cccc(c1)C(F)(F)F
425	Hesperidin	1241	O21					COc1ccc(cc1O)[C@@H]1CC(=O)c2c(O)cc(O[C@@H]3O[C@H](CO[C@@H]4O[C@@H](C)[C@H](O)[C@@H](O)[C@H]4O)[C@@H](O)[C@H](O)[C@H]3O)cc2O1
425	Phthalylsulfathiazole	1242	N19					OC(=O)c1ccccc1C(=O)Nc1ccc(cc1)S(=O)(=O)Nc1nccs1
425	Oxaprozin	1243	C22					OC(=O)CCc1nc(c(o1)-c1ccccc1)-c1ccccc1
425	Spaglumic acid	1243	K04					CC(=O)N[C@@H](CC(=O)N[C@H](CCC(O)=O)C(O)=O)C(O)=O
424	Amprolium hydrochloride	1240	A17					Cl.[Cl-].CCCc1ncc(C[n+]2ccccc2C)c(N)n1
424	Lamivudine	1241	C16					Nc1ccn([C@@H]2CS[C@H](CO)O2)c(=O)n1
424	Quetiapine hemifumarate	1241	M10					OC(=O)\C=C\C(O)=O.OCCOCCN1CCN(CC1)C1=Nc2ccccc2Sc2ccccc12.OCCOCCN1CCN(CC1)C1=Nc2ccccc2Sc2ccccc12
424	Norgestrel-(-)-D	1242	K08					[H][C@@]12CC[C@@](O)(C#C)[C@@]1(CC)CC[C@]1([H])[C@@]3([H])CCC(=O)C=C3CC[C@@]21[H]
424	Fleroxacin	1243	B11					CN1CCN(CC1)c1c(F)cc2c(c1F)n(CCF)cc(C(O)=O)c2=O
424	Mesna	1243	H05					[Na+].[O-]S(=O)(=O)CCS
423	Adamantamine fumarate	1241	A16					OC(=O)\C=C\C(O)=O.[H]C12CC3([H])CC([H])(C1)CC(N)(C2)C3.[H]C12CC3([H])CC([H])(C1)CC(N)(C2)C3
423	Cefotiam hydrochloride	1241	B05					Cl.[H][C@@]1(NC(=O)Cc2csc(N)n2)C(=O)N2C(C(O)=O)=C(CSc3nnnn3CCN(C)C)CS[C@]12[H]
423	Hydroxytacrine maleate (R,S)	1241	I18					OC(=O)\C=C/C(O)=O.Nc1c2C(O)CCCc2nc2ccccc12
423	Closantel	1241	O22					Cc1cc(C(C#N)c2ccc(Cl)cc2)c(Cl)cc1NC(=O)c1cc(I)cc(I)c1O
423	Dehydroisoandosterone 3-acetate	1242	L16					[H][C@@]12CCC(=O)[C@@]1(C)CC[C@@]1([H])[C@@]2([H])CC=C2C[C@H](CC[C@]12C)OC(C)=O
423	Pivmecillinam hydrochloride	1243	C08					Cl.O=C(OCOC(=O)C(C)(C)C)[C@H]1C(C)(C)S[C@@]2([H])N1C(=O)[C@@]2([H])\N=C\N1CCCCCC1
423	Acetylcysteine	1243	D03					CC(=O)N[C@@H](CS)C(O)=O
423	Milrinone	1243	E12					Cc1[nH]c(=O)c(cc1-c1ccncc1)C#N
422	Etofylline	1240	D05					Cn1c2ncn(CCO)c2c(=O)n(C)c1=O
422	Propylthiouracil	1241	D09					CCCc1cc(=O)[nH]c(=S)[nH]1
422	Acamprosate calcium	1241	L22					[Ca++].CC(=O)NCCCS([O-])(=O)=O.CC(=O)NCCCS([O-])(=O)=O
422	Tolterodine tartrate	1243	N08					O[C@H]([C@@H](O)C(O)=O)C(O)=O.CC(C)N(CC[C@H](c1ccccc1)c1cc(C)ccc1O)C(C)C
422	Levalbuterol hydrochloride	1243	I10					Cl.CC(C)(C)NC[C@H](O)c1ccc(O)c(CO)c1
421	N-Acetyl-DL-homocysteine Thiolactone	1242	A09					CC(=O)NC1CCSC1=O
421	Chloropyramine hydrochloride	1242	B15					Cl.CN(C)CCN(Cc1ccc(Cl)cc1)c1ccccn1
421	Sulfamerazine	1242	K09					Cc1ccnc(NS(=O)(=O)c2ccc(N)cc2)n1
421	Iodipamide	1242	L20					OC(=O)c1c(I)cc(I)c(NC(=O)CCCCC(=O)Nc2c(I)cc(I)c(C(O)=O)c2I)c1I
421	Phenothiazine	1243	J12					N1c2ccccc2Sc2ccccc12
421	Epitiostanol	1243	I13					[H][C@]12C[C@]3([H])CC[C@@]4([H])[C@]5([H])CC[C@H](O)[C@@]5(C)CC[C@]4([H])[C@@]3(C)C[C@@]1([H])S2
420	Etretinate	1241	F22					CCOC(=O)\C=C(/C)\C=C\C=C(/C)\C=C\c1c(C)cc(OC)c(C)c1C
420	Deflazacort	1242	D15					[H][C@@]12C[C@@]3([H])[C@]4([H])CCC5=CC(=O)C=C[C@]5(C)[C@@]4([H])[C@@H](O)C[C@]3(C)[C@@]1(N=C(C)O2)C(=O)COC(C)=O
420	Rabeprazole Sodium salt	1242	P19					[Na+].COCCCOc1ccnc(CS(=O)c2nc3ccccc3[nH]2)c1C
420	Fluvoxamine maleate	1243	G11					OC(=O)\C=C/C(O)=O.COCCCC\C(=N/OCCN)c1ccc(cc1)C(F)(F)F
420	Alfaxalone	1243	I05					[H][C@@]12CC[C@H](C(C)=O)[C@@]1(C)CC(=O)[C@@]1([H])[C@@]2([H])CC[C@@]2([H])C[C@H](O)CC[C@]12C
419	Moxalactam disodium salt	1242	D19					[Na+].[Na+].[H][C@]12OCC(CSc3nnnn3C)=C(N1C(=O)[C@]2(NC(=O)[C@H](C([O-])=O)c1ccc(O)cc1)OC)C([O-])=O
419	Sulfamonomethoxine	1242	F07					COc1cc(NS(=O)(=O)c2ccc(N)cc2)ncn1
419	Benztropine mesylate	1243	L13					CS(O)(=O)=O.[H][C@]12CC[C@]([H])(C[C@@H](C1)OC(c1ccccc1)c1ccccc1)N2C
419	Azaperone	1243	O16					Fc1ccc(cc1)C(=O)CCCN1CCN(CC1)c1ccccn1
418	Dropropizine (R,S)	1240	B12					OCC(O)CN1CCN(CC1)c1ccccc1
418	Praziquantel	1240	D22					O=C(C1CCCCC1)N1CC2N(CCc3ccccc23)C(=O)C1
418	Yohimbine hydrochloride	1241	F10					Cl.[H][C@@]12CC[C@H](O)[C@H](C(=O)OC)[C@@]1([H])C[C@]1([H])N(CCc3c1[nH]c1ccccc31)C2
418	Bepridil hydrochloride	1241	I17					Cl.CC(C)COCC(CN(Cc1ccccc1)c1ccccc1)N1CCCC1
418	Amikacin hydrate	1241	O11					O.O.NCC[C@H](O)C(=O)N[C@@H]1C[C@H](N)[C@@H](O[C@H]2O[C@H](CN)[C@@H](O)[C@H](O)[C@H]2O)[C@H](O)[C@H]1O[C@H]1O[C@H](CO)[C@@H](O)[C@H](N)[C@H]1O
418	Dirithromycin	1241	P15					[H][C@@]1(COCCOC)N[C@@H]2[C@H](C)[C@@H](O1)[C@](C)(O)[C@@H](CC)OC(=O)[C@H](C)[C@@H](O[C@H]1C[C@@](C)(OC)[C@@H](O)[C@H](C)O1)[C@H](C)[C@@H](O[C@@H]1O[C@H](C)C[C@@H]([C@H]1O)N(C)C)[C@](C)(O)C[C@H]2C
418	Doxapram hydrochloride	1243	B12					Cl.CCN1CC(CCN2CCOCC2)C(C1=O)(c1ccccc1)c1ccccc1
418	Bethanechol chloride	1243	G08					[Cl-].CC(C[N+](C)(C)C)OC(N)=O
418	Nalmefene hydrochloride	1243	L19					Cl.[H][C@@]12Oc3c4c(C[C@@]5([H])N(CC6CC6)CC[C@@]14[C@@]5(O)CCC2=C)ccc3O
418	Mecamylamine hydrochloride	1243	O04					Cl.CNC1(C)C2CCC(C2)C1(C)C
418	Cefepime hydrochloride	1243	O18					[Cl-].CO\N=C(/C(=O)N[C@]1([H])C(=O)N2C(C(=O)O)=C(CS[C@]12[H])C[N+]1(C)CCCC1)c1csc(N)n1
418	Brimondine L-Tartrate	1243	P18					O[C@H]([C@@H](O)C(O)=O)C(O)=O.Brc1c(NC2=NCCN2)ccc2nccnc12
417	Guanfacine hydrochloride	1241	C19					Cl.NC(=N)NC(=O)Cc1c(Cl)cccc1Cl
417	N-Acetyl-L-leucine	1242	D14					[H][C@@](CC(C)C)(NC(C)=O)C(O)=O
417	Quinapril HCl	1242	J16					Cl.CCOC(=O)[C@H](CCc1ccccc1)N[C@@H](C)C(=O)N1Cc2ccccc2C[C@H]1C(O)=O
417	Estradiol Valerate	1243	B21					[H][C@@]12CC[C@H](OC(=O)CCCC)[C@@]1(C)CC[C@]1([H])c3ccc(O)cc3CC[C@@]21[H]
417	Azatadine maleate	1243	F22					OC(=O)\C=C/C(O)=O.OC(=O)\C=C/C(O)=O.CN1CCC(CC1)=C1c2ccccc2CCc2cccnc12
417	Valsartan	1243	P12					CCCCC(=O)N(Cc1ccc(cc1)-c1ccccc1-c1nnn[nH]1)[C@@H](C(C)C)C(O)=O
416	Amoxapine	1240	E06					Clc1ccc2Oc3ccccc3N=C(N3CCNCC3)c2c1
416	Flufenamic acid	1240	J07					OC(=O)c1ccccc1Nc1cccc(c1)C(F)(F)F
416	Benperidol	1241	B09					Fc1ccc(cc1)C(=O)CCCN1CCC(CC1)n1c2ccccc2[nH]c1=O
416	N6-methyladenosine	1241	C17					CNc1ncnc2n(cnc12)[C@@H]1O[C@H](CO)[C@@H](O)[C@H]1O
416	Corticosterone	1241	G06					[H][C@@]12CC[C@H](C(=O)CO)[C@@]1(C)C[C@H](O)[C@@]1([H])[C@@]2([H])CCC2=CC(=O)CC[C@]12C
416	Tenoxicam	1241	J15					CN1C(C(=O)Nc2ccccn2)=C(O)c2sccc2S1(=O)=O
416	Probenecid	1241	N05					CCCN(CCC)S(=O)(=O)c1ccc(cc1)C(O)=O
416	Acefylline	1242	E15					Cn1c2ncn(CC(O)=O)c2c(=O)n(C)c1=O
416	(R)-Propranolol hydrochloride	1243	G12					Cl.[H]C(O)(CNC(C)C)COc1cccc2ccccc12
416	Clarithromycin	1243	J17					CC[C@H]1OC(=O)[C@H](C)[C@@H](O[C@H]2C[C@@](C)(OC)[C@@H](O)[C@H](C)O2)[C@H](C)[C@@H](O[C@@H]2O[C@H](C)C[C@@H]([C@H]2O)N(C)C)[C@@](C)(C[C@@H](C)C(=O)[C@H](C)[C@@H](O)[C@]1(C)O)OC
416	Levocabastine hydrochloride	1243	O19					Cl.[H][C@@]1(CC[C@](CC1)(C#N)c1ccc(F)cc1)N1CC[C@]([C@H](C)C1)(C(O)=O)c1ccccc1
416	Apramycin	1243	I11					[H][C@]12C[C@@H](N)[C@@H](O[C@]3([H])[C@@H](N)C[C@@H](N)[C@H](O)[C@H]3O)OC1[C@H](O)[C@H](NC)C(O[C@@]1([H])O[C@H](CO)[C@@H](N)[C@H](O)[C@H]1O)O2
415	Metformin hydrochloride	1240	A09					Cl.CN(C)C(=N)NC(N)=N
415	Mafenide hydrochloride	1240	B13					Cl.NCc1ccc(cc1)S(N)(=O)=O
415	Dicloxacillin sodium salt hydrate	1241	I22					O.[Na+].Cc1onc(c1C(=O)N[C@H]1[C@H]2SC(C)(C)[C@@H](N2C1=O)C([O-])=O)-c1c(Cl)cccc1Cl
415	Furazolidone	1242	B17					[O-][N+](=O)c1ccc(C=NN2CCOC2=O)o1
415	Glimepiride	1242	C03					CCC1=C(C)CN(C(=O)NCCc2ccc(cc2)S(=O)(=O)NC(=O)N[C@H]2CC[C@H](C)CC2)C1=O
415	Candesartan	1243	F13					CCOc1nc2cccc(C(O)=O)c2n1Cc1ccc(cc1)-c1ccccc1-c1nnn[nH]1
415	Milnacipran hydrochloride	1243	P14					Cl.CCN(CC)C(=O)[C@@]1(C[C@@H]1CN)c1ccccc1
414	Acarbose	1241	B18					C[C@H]1O[C@H](O[C@@H]2[C@@H](CO)O[C@H](O[C@@H]3[C@@H](CO)O[C@@H](O)[C@H](O)[C@H]3O)[C@H](O)[C@H]2O)[C@H](O)[C@@H](O)[C@@H]1N[C@H]1C=C(CO)[C@@H](O)[C@H](O)[C@H]1O
414	Etifenin	1241	F09					CCc1cccc(CC)c1NC(=O)CN(CC(O)=O)CC(O)=O
414	Cyclobenzaprine hydrochloride	1241	I12					Cl.CN(C)CCC=C1c2ccccc2C=Cc2ccccc12
414	Probucol	1241	M09					CC(C)(Sc1cc(c(O)c(c1)C(C)(C)C)C(C)(C)C)Sc1cc(c(O)c(c1)C(C)(C)C)C(C)(C)C
414	Altretamine	1242	N14					CN(C)c1nc(nc(n1)N(C)C)N(C)C
414	Timolol maleate salt	1242	N18					O=C(O)\C=C/C(=O)O.O[C@@H](CNC(C)(C)C)COc1nsnc1N1CCOCC1
414	Vardenafil	1243	F19					CCCc1nc(C)c2n1[nH]c(nc2=O)-c1cc(ccc1OCC)S(=O)(=O)N1CCN(CC)CC1
414	Tripelennamine hydrochloride	1243	J19					Cl.CN(C)CCN(Cc1ccccc1)c1ccccn1
414	Ranolazine	1243	K06					COc1ccccc1OCC(O)CN1CCN(CC(=O)Nc2c(C)cccc2C)CC1
414	Clocortolone pivalate	1243	O20					[H][C@@]12C[C@@H](C)[C@H](C(=O)COC(=O)C(C)(C)C)[C@@]1(C)C[C@H](O)[C@@]1(Cl)[C@@]2([H])C[C@H](F)C2=CC(=O)C=C[C@]12C
413	Modafinil	1241	C12					NC(=O)CS(=O)C(c1ccccc1)c1ccccc1
413	Cefadroxil	1241	G10					[H][C@]12SCC(C)=C(N1C(=O)[C@H]2NC(=O)[C@H](N)c1ccc(O)cc1)C(O)=O
413	Trolox	1241	J21					Cc1c(C)c2OC(C)(CCc2c(C)c1O)C(O)=O
413	Etoposide	1241	O13					[H][C@]12COC(=O)[C@]1([H])[C@H](c1cc(OC)c(O)c(OC)c1)c1cc3OCOc3cc1[C@H]2O[C@@H]1O[C@@H]2CO[C@@H](C)O[C@H]2[C@H](O)[C@H]1O
413	6-Furfurylaminopurine	1242	C19					C(Nc1ncnc2nc[nH]c12)c1ccco1
413	Methylatropine nitrate	1242	D22					[O-][N+]([O-])=O.C[N+]1(C)C2CC[C@H]1C[C@H](C2)OC(=O)C(CO)c1ccccc1
413	Warfarin	1242	G21					CC(=O)CC(c1ccccc1)c1c(O)c2ccccc2oc1=O
413	(+,-)-Octopamine hydrochloride	1242	N20					Cl.NCC(O)c1ccc(O)cc1
413	Sulfachloropyridazine	1242	O11					Nc1ccc(cc1)S(=O)(=O)Nc1ccc(Cl)nn1
413	Amorolfine hydrochloride	1243	B16					Cl.CCC(C)(C)c1ccc(CC(C)CN2C[C@H](C)O[C@H](C)C2)cc1
413	Phenylbutazone	1243	E21					CCCCC1C(=O)N(N(C1=O)c1ccccc1)c1ccccc1
413	Nateglinide	1243	F12					CC(C)[C@H]1CC[C@@H](CC1)C(=O)N[C@H](Cc1ccccc1)C(O)=O
413	Formestane	1243	G16					[H][C@@]12CCC(=O)[C@@]1(C)CC[C@@]1([H])[C@@]2([H])CCC2=C(O)C(=O)CC[C@]12C
413	Moxifloxacin	1243	P05					[H][C@]12CN(C[C@@]1([H])NCCC2)c1c(F)cc2c(c1OC)n(cc(C(O)=O)c2=O)C1CC1
412	Minoxidil	1240	C21					Nc1cc(nc(=N)n1O)N1CCCCC1
412	Ethacrynic acid	1240	D20					CCC(=C)C(=O)c1ccc(OCC(O)=O)c(Cl)c1Cl
412	Glafenine hydrochloride	1240	L08					Cl.OCC(O)COC(=O)c1ccccc1Nc1ccnc2cc(Cl)ccc12
412	Serotonin hydrochloride	1241	B03					Cl.NCCc1c[nH]c2ccc(O)cc12
412	Droperidol	1241	G21					Fc1ccc(cc1)C(=O)CCCN1CCC(=CC1)n1c2ccccc2[nH]c1=O
412	Protriptyline hydrochloride	1242	J22					Cl.CNCCCC1c2ccccc2C=Cc2ccccc12
412	Prothionamide	1243	G13					CCCc1cc(ccn1)C(N)=S
412	Cyclopentolate hydrochloride	1243	K12					Cl.CN(C)CCOC(=O)C(c1ccccc1)C1(O)CCCC1
412	Tocainide hydrochloride	1243	M15					Cl.CC(N)C(=O)Nc1c(C)cccc1C
411	Zoxazolamine	1241	A17					Nc1nc2cc(Cl)ccc2o1
411	Iobenguane sulfate	1241	B21					OS(O)(=O)=O.NC(=N)NCc1cccc(I)c1
411	Roxatidine Acetate HCl	1241	E18					Cl.CC(=O)OCC(=O)NCCCOc1cccc(CN2CCCCC2)c1
411	Lanatoside C	1242	C13					[H][C@]12CC[C@]3([H])[C@]([H])(C[C@@H](O)[C@]4(C)[C@H](CC[C@]34O)C3=CC(=O)OC3)[C@@]1(C)CC[C@@H](C2)O[C@H]1C[C@H](O)[C@H](O[C@H]2C[C@H](O)[C@H](O[C@H]3C[C@H](OC(C)=O)[C@H](O[C@@H]4O[C@H](CO)[C@@H](O)[C@H](O)[C@H]4O)[C@@H](C)O3)[C@@H](C)O2)[C@@H](C)O1
411	Nadolol	1242	D17					CC(C)(C)NCC(O)COc1cccc2C[C@@H](O)[C@@H](O)Cc12
411	Pronethalol hydrochloride	1243	C09					Cl.CC(C)NCC(O)c1ccc2ccccc2c1
410	Pioglitazone	1240	E16					CCc1ccc(CCOc2ccc(CC3SC(=O)NC3=O)cc2)nc1
410	Zileuton	1242	E07					CC(N(O)C(N)=O)c1cc2ccccc2s1
410	Oxalamine citrate salt	1242	F13					OC(=O)CC(O)(CC(O)=O)C(O)=O.CCN(CC)CCc1nc(no1)-c1ccccc1
410	Dienestrol	1242	O18					C\C=C(\C(=C\C)\c1ccc(O)cc1)/c1ccc(O)cc1
410	Amrinone	1242	O22					Nc1cc(c[nH]c1=O)-c1ccncc1
410	2-Chloropyrazine	1243	I16					Clc1cnccn1
410	(+,-)-Synephrine	1243	I18					CNCC(O)c1ccc(O)cc1
410	Zalcitabine	1243	O15					Nc1ccn([C@H]2CC[C@@H](CO)O2)c(=O)n1
409	Nocodazole	1240	C22					COC(=O)Nc1nc2cc(ccc2[nH]1)C(=O)c1cccs1
409	Tranexamic acid	1240	D03					NC[C@H]1CC[C@@H](CC1)C(O)=O
409	Methocarbamol	1240	F09					COc1ccccc1OCC(O)COC(N)=O
409	Gentamicine sulfate	1240	O22					OS(O)(=O)=O.CN[C@@H]1[C@@H](O)[C@@H](O[C@H]2[C@H](N)C[C@H](N)[C@@H](O[C@H]3O[C@H](CN)CC[C@H]3N)[C@@H]2O)OC[C@]1(C)O.[H][C@]1(CC[C@@H](N)[C@@H](O[C@@H]2[C@@H](N)C[C@@H](N)[C@H](O[C@H]3OC[C@](C)(O)[C@H](NC)[C@H]3O)[C@H]2O)O1)[C@@H](C)N.[H][C@]1(CC[C@@H](N)[C@@H](O[C@@H]2[C@@H](N)C[C@@H](N)[C@H](O[C@H]3OC[C@](C)(O)[C@H](NC)[C@H]3O)[C@H]2O)O1)[C@@H](C)NC
409	Bisoprolol fumarate	1241	A21					OC(=O)\C=C\C(O)=O.CC(C)NCC(O)COc1ccc(COCCOC(C)C)cc1.CC(C)NCC(O)COc1ccc(COCCOC(C)C)cc1
409	Neostigmine bromide	1241	M18					[Br-].CN(C)C(=O)Oc1cccc(c1)[N+](C)(C)C
409	Clomiphene citrate (Z,E)	1241	O15					OC(=O)CC(O)(CC(O)=O)C(O)=O.CCN(CC)CCOc1ccc(cc1)C(=C(\Cl)c1ccccc1)\c1ccccc1
409	Aceclidine Hydrochloride	1241	P12					Cl.[H][C@]12CCN(CC1)CC2OC(C)=O
409	Althiazide	1242	A04					NS(=O)(=O)c1cc2c(NC(CSCC=C)NS2(=O)=O)cc1Cl
409	Clobetasol propionate	1242	M04					[H][C@@]12C[C@H](C)[C@](OC(=O)CC)(C(=O)CCl)[C@@]1(C)C[C@H](O)[C@@]1(F)[C@@]2([H])CCC2=CC(=O)C=C[C@]12C
409	Ioversol	1242	P17					OCCN(C(=O)CO)c1c(I)c(C(=O)NCC(O)CO)c(I)c(C(=O)NCC(O)CO)c1I
409	Lodoxamide	1243	I21					OC(=O)C(=O)Nc1cc(cc(NC(=O)C(O)=O)c1Cl)C#N
409	Arbutin	1243	M13					OC[C@H]1O[C@@H](Oc2ccc(O)cc2)[C@H](O)[C@@H](O)[C@@H]1O
409	Imatinib	1243	P03					CN1CCN(Cc2ccc(cc2)C(=O)Nc2ccc(C)c(Nc3nccc(n3)-c3cccnc3)c2)CC1
408	Lynestrenol	1240	C12					[H][C@@]12CC[C@@](O)(C#C)[C@@]1(C)CC[C@]1([H])[C@@]3([H])CCCC=C3CC[C@@]21[H]
408	Naltrexone hydrochloride dihydrate	1240	G14					O.O.Cl.Oc1ccc2C[C@H]3N(CC4CC4)CC[C@@]45[C@@H](Oc1c24)C(=O)CC[C@@]35O
408	Bumetanide	1240	H14					CCCCNc1cc(cc(c1Oc1ccccc1)S(N)(=O)=O)C(O)=O
408	Vancomycin hydrochloride	1241	D15					Cl.[H][C@](CC(C)C)(NC)C(=O)N[C@@H]1[C@H](O)c2ccc(Oc3cc4cc(Oc5ccc(cc5Cl)[C@@H](O)[C@]5([H])NC(=O)[C@]([H])(NC(=O)[C@]4([H])NC(=O)[C@]([H])(CC(N)=O)NC1=O)c1ccc(O)c(c1)-c1c(O)cc(O)cc1[C@H](NC5=O)C(O)=O)c3O[C@@H]1OC(CO)[C@@H](O)[C@H](O)[C@H]1O[C@H]1C[C@](C)(N)[C@H](O)[C@H](C)O1)c(Cl)c2
408	Lovastatin	1241	H13					[H][C@]12[C@H](C[C@@H](C)C=C1C=C[C@H](C)[C@@H]2CC[C@@H]1C[C@@H](O)CC(=O)O1)OC(=O)[C@@H](C)CC
408	Lofexidine	1241	J03					CC(Oc1c(Cl)cccc1Cl)C1=NCCN1
408	Cefixime	1241	M06					[H][C@@]1(NC(=O)C(=N/OCC(O)=O)\c2csc(N)n2)C(=O)N2C(C(O)=O)=C(CS[C@]12[H])C=C
408	Aniracetam	1241	N20					COc1ccc(cc1)C(=O)N1CCCC1=O
408	Nylidrin	1242	L05					CC(CCc1ccccc1)NC(C)C(O)c1ccc(O)cc1
408	Phentermine hydrochloride	1243	D19					Cl.CC(C)(N)Cc1ccccc1
408	Aminacrine	1243	H04					Nc1c2ccccc2nc2ccccc12
407	Baclofen (R,S)	1240	A12					NCC(CC(O)=O)c1ccc(Cl)cc1
407	Zopiclone	1241	H22					CN1CCN(CC1)C(=O)OC1N(C(=O)c2nccnc12)c1ccc(Cl)cn1
407	Calcipotriene	1241	K08					O[C@H](\C=C\[C@@H](C)[C@H]1CC[C@@]2([H])\C(CCC[C@]12C)=C\C=C1\C[C@@H](O)C[C@H](O)C1=C)C1CC1
407	Diflorasone Diacetate	1241	L20					[H][C@@]12C[C@H](C)[C@](OC(C)=O)(C(=O)COC(C)=O)[C@@]1(C)C[C@H](O)[C@@]1(F)[C@@]2([H])C[C@H](F)C2=CC(=O)C=C[C@]12C
407	Levetiracetam	1241	P16					CC[C@H](N1CCCC1=O)C(N)=O
407	Troxipide	1243	B22					COc1cc(cc(OC)c1OC)C(=O)NC1CCCNC1
407	Ondansetron Hydrochloride	1243	C18					Cl.Cc1nccn1CC1CCc2c(C1=O)c1ccccc1n2C
407	Estramustine	1243	D22					[H][C@@]12CC[C@H](O)[C@@]1(C)CC[C@]1([H])c3ccc(OC(=O)N(CCCl)CCCl)cc3CC[C@@]21[H]
407	Ticarcillin sodium	1243	E16					[Na+].[H][C@]12SC(C)(C)[C@@H](N1C(=O)[C@@]2([H])NC(=O)C(C(O)=O)c1ccsc1)C([O-])=O
407	Cefpiramide	1243	H12					[H][C@]12SCC(CSc3nnnn3C)=C(N1C(=O)[C@H]2NC(=O)[C@H](NC(=O)c1cnc(C)cc1O)c1ccc(O)cc1)C(O)=O
407	Etilefrine hydrochloride	1243	K15					Cl.CCNCC(O)c1cccc(O)c1
407	Diatrizoic acid dihydrate	1243	H18					O.O.CC(=O)Nc1c(I)c(NC(C)=O)c(I)c(C(O)=O)c1I
406	Dyclonine hydrochloride	1240	F10					Cl.CCCCOc1ccc(cc1)C(=O)CCN1CCCCC1
406	Nicotinamide	1241	B22					NC(=O)c1cccnc1
406	Clebopride maleate	1241	K21					OC(=O)\C=C/C(O)=O.COc1cc(N)c(Cl)cc1C(=O)NC1CCN(Cc2ccccc2)CC1
406	Piracetam	1241	L15					NC(=O)CN1CCCC1=O
406	Sulmazole	1242	A03					COc1cc(ccc1-c1nc2ncccc2[nH]1)S(C)=O
406	S-(+)-ibuprofen	1242	F16					CC(C)Cc1ccc(cc1)[C@H](C)C(O)=O
406	Diethylstilbestrol	1242	G14					CC\C(=C(\CC)c1ccc(O)cc1)c1ccc(O)cc1
406	Rolipram	1242	J10					COc1ccc(cc1OC1CCCC1)C1CNC(=O)C1
406	Ethynylestradiol 3-methyl ether	1242	J13					[H][C@@]12CC[C@@](O)(C#C)[C@@]1(C)CC[C@]1([H])c3ccc(OC)cc3CC[C@@]21[H]
406	Toremifene	1242	P06					CN(C)CCOc1ccc(cc1)C(=C(\CCCl)c1ccccc1)\c1ccccc1
406	Trimebutine	1243	B08					CCC(COC(=O)c1cc(OC)c(OC)c(OC)c1)(N(C)C)c1ccccc1
406	Piperidolate hydrochloride	1243	C12					Cl.CCN1CCCC(C1)OC(=O)C(c1ccccc1)c1ccccc1
405	Guanabenz acetate	1240	C14					CC(O)=O.NC(=N)N\N=C\c1c(Cl)cccc1Cl
405	Ranitidine hydrochloride	1240	J03					Cl.CN\C(NCCSCc1ccc(CN(C)C)o1)=C\[N+]([O-])=O
405	Fenoterol hydrobromide	1240	J06					Br.CC(Cc1ccc(O)cc1)NCC(O)c1cc(O)cc(O)c1
405	Tacrine hydrochloride	1241	A19					Cl.Nc1c2CCCCc2nc2ccccc12
405	Linezolid	1241	K10					CC(=O)NC[C@H]1CN(C(=O)O1)c1ccc(N2CCOCC2)c(F)c1
405	Methoxamine hydrochloride	1241	L11					Cl.COc1ccc(OC)c(c1)C(O)C(C)N
405	Itopride	1241	O06					COc1ccc(cc1OC)C(=O)NCc1ccc(OCCN(C)C)cc1
405	Felodipine	1241	O18					CCOC(=O)C1=C(C)NC(C)=C(C1c1cccc(Cl)c1Cl)C(=O)OC
405	Felbinac	1242	D08					OC(=O)Cc1ccc(cc1)-c1ccccc1
405	Azacytidine-5	1242	N13					Nc1ncn(C2O[C@H](CO)[C@@H](O)[C@H]2O)c(=O)n1
405	Isosorbide dinitrate	1242	O09					[H][C@]12OC[C@H](O[N+]([O-])=O)[C@@]1([H])OC[C@H]2O[N+]([O-])=O
405	Memantine Hydrochloride	1243	C17					Cl.CC12CC3CC(C)(C1)CC(N)(C3)C2
405	Meprylcaine hydrochloride	1243	E10					Cl.CCCNC(C)(C)COC(=O)c1ccccc1
405	D-cycloserine	1243	I14					[H][C@]1(N)CONC1=O
404	Isoniazid	1240	B03					NNC(=O)c1ccncc1
404	Sulfisoxazole	1241	C09					Cc1noc(NS(=O)(=O)c2ccc(N)cc2)c1C
404	Digoxin	1241	G16					[H][C@]12CC[C@]3([H])[C@]([H])(C[C@@H](O)[C@]4(C)[C@H](CC[C@]34O)C3=CC(=O)OC3)[C@@]1(C)CC[C@@H](C2)O[C@H]1C[C@H](O)[C@H](O[C@H]2C[C@H](O)[C@H](O[C@H]3C[C@H](O)[C@H](O)[C@@H](C)O3)[C@@H](C)O2)[C@@H](C)O1
404	Pyrithyldione	1242	B07					CCC1(CC)C(=O)NC=CC1=O
404	Dichlorphenamide	1242	B19					NS(=O)(=O)c1cc(Cl)c(Cl)c(c1)S(N)(=O)=O
404	Trimetozine	1242	C16					COc1cc(cc(OC)c1OC)C(=O)N1CCOCC1
404	Ganciclovir	1242	H19					Nc1nc2n(COC(CO)CO)cnc2c(=O)[nH]1
404	Venlafaxine	1242	K11					COc1ccc(cc1)C(CN(C)C)C1(O)CCCCC1
404	Sotalol hydrochloride	1243	A13					Cl.CC(C)NCC(O)c1ccc(NS(C)(=O)=O)cc1
404	Oxprenolol hydrochloride	1243	C16					Cl.CC(C)NCC(O)COc1ccccc1OCC=C
404	Melengestrol acetate	1243	D05					[H][C@@]12CC(=C)[C@](OC(C)=O)(C(C)=O)[C@@]1(C)CC[C@@]1([H])[C@@]2([H])C=C(C)C2=CC(=O)CC[C@]12C
404	Dopamine hydrochloride	1243	F05					Cl.NCCc1ccc(O)c(O)c1
403	Cortisone	1240	H08					[H][C@@]12CC[C@](O)(C(=O)CO)[C@@]1(C)CC(=O)[C@@]1([H])[C@@]2([H])CCC2=CC(=O)CC[C@]12C
403	Stanozolol	1241	K06					[H][C@@]12CC[C@](C)(O)[C@@]1(C)CC[C@@]1([H])[C@@]2([H])CC[C@@]2([H])Cc3[nH]ncc3C[C@]12C
403	Aminophylline	1242	D21					NCCN.Cn1c2nc[nH]c2c(=O)n(C)c1=O.Cn1c2nc[nH]c2c(=O)n(C)c1=O
403	Valproic acid	1243	B15					CCCC(CCC)C(O)=O
403	Propoxycaine hydrochloride	1243	C20					Cl.CCCOc1cc(N)ccc1C(=O)OCCN(CC)CC
403	Sparfloxacin	1243	J13					C[C@H]1CN(C[C@@H](C)N1)c1c(F)c(N)c2c(c1F)n(cc(C(O)=O)c2=O)C1CC1
402	Chlorzoxazone	1240	B07					Clc1ccc2oc(=O)[nH]c2c1
402	Carbetapentane citrate	1241	M15					OC(=O)CC(O)(CC(O)=O)C(O)=O.CCN(CC)CCOCCOC(=O)C1(CCCC1)c1ccccc1
402	Nifuroxazide	1241	P11					Oc1ccc(cc1)C(=O)N\N=C\c1ccc(o1)[N+]([O-])=O
402	Podophyllotoxin	1242	M06					[H][C@]12COC(=O)[C@]1([H])[C@H](c1cc(OC)c(OC)c(OC)c1)c1cc3OCOc3cc1[C@@H]2O
402	Tridihexethyl chloride	1243	A06					[Cl-].CC[N+](CC)(CC)CCC(O)(C1CCCCC1)c1ccccc1
401	Amiloride hydrochloride dihydrate	1240	A15					O.O.Cl.NC(=N)NC(=O)c1nc(Cl)c(N)nc1N
401	Iproniazide phosphate	1240	D13					OP(O)(O)=O.CC(C)NNC(=O)c1ccncc1
401	Tetraca?ne hydrochloride	1241	D04					Cl.CCCCNc1ccc(cc1)C(=O)OCCN(C)C
401	Molsidomine	1241	N15					CCOC(=O)\N=c1\c[n+]([n-]o1)N1CCOCC1
401	Prenylamine lactate	1241	P21					CC(O)C(O)=O.CC(Cc1ccccc1)NCCC(c1ccccc1)c1ccccc1
401	Glycopyrrolate	1242	E14					[Br-].C[N+]1(C)CCC(C1)OC(=O)C(O)(C1CCCC1)c1ccccc1
401	Vidarabine	1242	I18					Nc1ncnc2n(cnc12)[C@@H]1O[C@H](CO)[C@@H](O)[C@@H]1O
400	Azacyclonol	1240	C08					OC(C1CCNCC1)(c1ccccc1)c1ccccc1
400	Oxybutynin chloride	1240	J16					Cl.CCN(CC)CC#CCOC(=O)C(O)(C1CCCCC1)c1ccccc1
400	Clorgyline hydrochloride	1241	E09					Cl.CN(CCCOc1ccc(Cl)cc1Cl)CC#C
400	Phenacetin	1241	L07					CCOc1ccc(NC(C)=O)cc1
400	Metrizamide	1241	M08					CN(C(C)=O)c1c(I)c(NC(C)=O)c(I)c(C(=O)N[C@H]2C(O)O[C@H](CO)[C@@H](O)[C@@H]2O)c1I
400	Esmolol hydrochloride	1242	B22					Cl.COC(=O)CCc1ccc(OCC(O)CNC(C)C)cc1
400	Propofol	1242	L04					CC(C)c1cccc(C(C)C)c1O
400	Isocarboxazid	1242	O12					Cc1cc(no1)C(=O)NNCc1ccccc1
400	Methantheline bromide	1243	E14					[Br-].CC[N+](C)(CC)CCOC(=O)C1c2ccccc2Oc2ccccc12
400	Pregabalin	1243	J16					CC(C)C[C@H](CN)CC(O)=O
400	(-)-Isoproterenol hydrochloride	1243	K16					Cl.CC(C)NC[C@H](O)c1ccc(O)c(O)c1
399	Antazoline hydrochloride	1240	D18					Cl.C(N(Cc1ccccc1)c1ccccc1)C1=NCCN1
399	Niridazole	1241	M20					[O-][N+](=O)c1cnc(s1)N1CCNC1=O
399	Balsalazide Sodium	1242	A22					[Na+].[Na+].Oc1ccc(cc1C([O-])=O)\N=N\c1ccc(cc1)C(=O)NCCC([O-])=O
399	Trimipramine maleate salt	1242	B13					OC(=O)\C=C/C(O)=O.CC(CN(C)C)CN1c2ccccc2CCc2ccccc12
399	Benzthiazide	1242	F09					NS(=O)(=O)c1cc2c(cc1Cl)N=C(CSCc1ccccc1)NS2(=O)=O
399	Cladribine	1243	F17					Nc1nc(Cl)nc2n(cnc12)[C@H]1C[C@H](O)[C@@H](CO)O1
399	Nadifloxacin	1243	O22					CC1CCc2c(N3CCC(O)CC3)c(F)cc3c2n1cc(C(O)=O)c3=O
399	Granisetron	1243	H17					[H][C@]1(C[C@]2([H])CCC[C@]([H])(C1)N2C)NC(=O)c1nn(C)c2ccccc12
398	Benzonatate	1240	C05					CCCCNc1ccc(cc1)C(=O)OCCOCCOCCOCCOCCOCCOCCOCCOCCOC
398	Morantel tartrate	1240	M03					OC(C(O)C(O)=O)C(O)=O.CN1CCCN=C1\C=C\c1sccc1C
398	Bisacodyl	1241	C20					CC(=O)Oc1ccc(cc1)C(c1ccc(OC(C)=O)cc1)c1ccccn1
398	Hydrocortisone base	1241	I16					[H][C@@]12CC[C@](O)(C(=O)CO)[C@@]1(C)C[C@H](O)[C@@]1([H])[C@@]2([H])CCC2=CC(=O)CC[C@]12C
398	Folic acid	1241	N16					Nc1nc(=O)c2nc(CNc3ccc(cc3)C(=O)N[C@@H](CCC(O)=O)C(O)=O)cnc2[nH]1
398	Sulfaquinoxaline sodium salt	1242	C04					[Na+].Nc1ccc(cc1)S(=O)(=O)[N-]c1cnc2ccccc2n1
398	Theophylline monohydrate	1242	P07					O.Cn1c2nc[nH]c2c(=O)n(C)c1=O
398	Oxyphenbutazone	1243	A20					CCCCC1C(=O)N(N(C1=O)c1ccc(O)cc1)c1ccccc1
398	Vorinostat	1243	E22					ONC(=O)CCCCCCC(=O)Nc1ccccc1
398	Zuclopenthixol dihydrochloride	1243	G17					Cl.Cl.OCCN1CCN(CC\C=C2\c3ccccc3Sc3ccc(Cl)cc23)CC1
398	Benzylpenicillin sodium	1243	G18					[Na+].[H][C@]12SC(C)(C)[C@@H](N1C(=O)[C@@]2([H])NC(=O)Cc1ccccc1)C([O-])=O
398	Triclosan	1243	H11					Oc1cc(Cl)ccc1Oc1ccc(Cl)cc1Cl
398	Zoledronic acid hydrate	1243	J20					O.OC(Cn1ccnc1)(P(O)(O)=O)P(O)(O)=O
398	Tulobuterol	1243	J21					CC(C)(C)NCC(O)c1ccccc1Cl
397	Streptomycin sulfate	1241	A03					OS(O)(=O)=O.OS(O)(=O)=O.OS(O)(=O)=O.CN[C@H]1[C@H](O)[C@@H](O)[C@H](CO)O[C@H]1O[C@H]1[C@H](O[C@@H]2[C@@H](O)[C@H](O)[C@@H](NC(N)=N)[C@H](O)[C@H]2NC(N)=N)O[C@@H](C)[C@]1(O)C=O.CN[C@H]1[C@H](O)[C@@H](O)[C@H](CO)O[C@H]1O[C@H]1[C@H](O[C@@H]2[C@@H](O)[C@H](O)[C@@H](NC(N)=N)[C@H](O)[C@H]2NC(N)=N)O[C@@H](C)[C@]1(O)C=O
397	Atropine sulfate monohydrate	1241	B12					O.OS(O)(=O)=O.CN1[C@@H]2CC[C@@H]1CC(C2)OC(=O)C(CO)c1ccccc1.CN1[C@@H]2CC[C@@H]1CC(C2)OC(=O)C(CO)c1ccccc1
397	Cisapride	1241	E22					CO[C@@H]1CN(CCCOc2ccc(F)cc2)CC[C@@H]1NC(=O)c1cc(Cl)c(N)cc1OC
397	Cilostazol	1241	F16					O=C1CCc2cc(OCCCCc3nnnn3C3CCCCC3)ccc2N1
397	Penciclovir	1241	P14					Nc1nc2n(CCC(CO)CO)cnc2c(=O)[nH]1
397	Dexfenfluramine hydrochloride	1241	P18					Cl.CCN[C@@H](C)Cc1cccc(c1)C(F)(F)F
397	(-) -Levobunolol hydrochloride	1242	J15					Cl.CC(C)(C)NC[C@H](O)COc1cccc2C(=O)CCCc12
397	Pralidoxime chloride	1242	N08					[Cl-].C[n+]1ccccc1\C=N\O
397	Gestrinone	1243	A15					[H][C@@]12CC[C@@](O)(C#C)[C@@]1(CC)C=CC1=C3CCC(=O)C=C3CC[C@@]21[H]
397	Guaiacol	1243	E11					COc1ccccc1O
396	Clotrimazole	1240	F16					Clc1ccccc1C(c1ccccc1)(c1ccccc1)n1ccnc1
396	Amphotericin B	1241	A22					[H][C@]12C[C@@H](O[C@@H]3O[C@H](C)[C@@H](O)[C@H](N)[C@@H]3O)\C=C\C=C\C=C\C=C\C=C\C=C\C=C\[C@H](C)[C@@H](O)[C@@H](C)[C@H](C)OC(=O)C[C@H](O)C[C@H](O)CC[C@@H](O)[C@H](O)C[C@H](O)C[C@](O)(C[C@H](O)[C@H]1C(O)=O)O2
396	Rofecoxib	1241	B07					CS(=O)(=O)c1ccc(cc1)C1=C(C(=O)OC1)c1ccccc1
396	Valacyclovir hydrochloride	1241	E20					Cl.CC(C)[C@H](N)C(=O)OCCOCn1cnc2c1nc(N)[nH]c2=O
396	Celiprolol HCl	1241	H20					Cl.CCN(CC)C(=O)Nc1ccc(OCC(O)CNC(C)(C)C)c(c1)C(C)=O
396	Butylparaben	1242	D10					CCCCOC(=O)c1ccc(O)cc1
396	Azlocillin sodium salt	1242	F03					[Na+].[H][C@]12SC(C)(C)[C@@H](N1C(=O)[C@@]2([H])NC(=O)[C@H](NC(=O)N1CCNC1=O)c1ccccc1)C([O-])=O
396	Allopurinol	1242	L22					O=c1[nH]cnc2[nH]ncc12
396	Alfadolone acetate	1243	I03					[H][C@@]12CC[C@H](C(=O)COC(C)=O)[C@@]1(C)CC(=O)[C@@]1([H])[C@@]2([H])CC[C@@]2([H])C[C@H](O)CC[C@]12C
395	Phenylpropanolamine hydrochloride	1241	A09					Cl.C[C@@H](N)[C@@H](O)c1ccccc1
395	Eserine hemisulfate salt	1241	B14					OS(O)(=O)=O.[H][C@]12N(C)CC[C@@]1(C)c1cc(OC(=O)NC)ccc1N2C.[H][C@]12N(C)CC[C@@]1(C)c1cc(OC(=O)NC)ccc1N2C
395	Betamethasone	1241	I05					[H][C@@]12C[C@H](C)[C@](O)(C(=O)CO)[C@@]1(C)C[C@H](O)[C@@]1(F)[C@@]2([H])CCC2=CC(=O)C=C[C@]12C
395	Carbidopa	1241	L10					C[C@@](Cc1ccc(O)c(O)c1)(NN)C(O)=O
395	Gefitinib	1242	A05					COc1cc2ncnc(Nc3ccc(F)c(Cl)c3)c2cc1OCCCN1CCOCC1
395	Pipenzolate bromide	1242	G22					[Br-].CC[N+]1(C)CCCC(C1)OC(=O)C(O)(c1ccccc1)c1ccccc1
395	Isopropamide iodide	1242	I22					[I-].CC(C)[N+](C)(CCC(C(N)=O)(c1ccccc1)c1ccccc1)C(C)C
395	(R)-(+)-Atenolol	1242	P08					CC(C)NC[C@H](O)COc1ccc(CC(N)=O)cc1
394	Chenodiol	1240	J12					[H][C@@]12CC[C@H]([C@H](C)CCC(O)=O)[C@@]1(C)CC[C@@]1([H])[C@@]2([H])[C@H](O)C[C@]2([H])C[C@H](O)CC[C@]12C
394	Dimethisoquin hydrochloride	1241	N22					Cl.CCCCc1cc2ccccc2c(OCCN(C)C)n1
394	Piromidic acid	1242	B11					CCn1cc(C(O)=O)c(=O)c2cnc(nc12)N1CCCC1
394	Tetraethylenepentamine pentahydrochloride	1242	E11					Cl.Cl.Cl.Cl.Cl.NCCNCCNCCNCCN
394	Ibandronate sodium	1242	G19					[Na+].CCCCCN(C)CCC(O)(P(O)(O)=O)P(O)([O-])=O
394	Sulfapyridine	1242	I06					Nc1ccc(cc1)S(=O)(=O)Nc1ccccn1
394	Ethotoin	1242	K13					CCN1C(=O)NC(C1=O)c1ccccc1
394	Carvedilol	1243	D15					COc1ccccc1OCCNCC(O)COc1cccc2[nH]c3ccccc3c12
393	Sulfacetamide sodic hydrate	1240	C09					O.CC(=O)N([Na])S(=O)(=O)c1ccc(N)cc1
393	Moclobemide	1241	G07					Clc1ccc(cc1)C(=O)NCCN1CCOCC1
393	Methylergometrine maleate	1241	K09					O=C(O)\C=C/C(=O)O.CC[C@@H](CO)NC(=O)[C@H]1CN(C)[C@]2([H])Cc3c[nH]c4cccc(C2=C1)c34
393	Clorsulon	1241	L21					Nc1cc(C(Cl)=C(Cl)Cl)c(cc1S(N)(=O)=O)S(N)(=O)=O
393	Sumatriptan succinate	1242	G05					OC(=O)CCC(O)=O.CNS(=O)(=O)Cc1ccc2[nH]cc(CCN(C)C)c2c1
393	Methimazole	1242	M14					Cn1ccnc1S
393	Hexylcaine hydrochloride	1242	M18					Cl.CC(CNC1CCCCC1)OC(=O)c1ccccc1
393	Valdecoxib	1243	L18					Cc1onc(c1-c1ccc(cc1)S(N)(=O)=O)-c1ccccc1
392	Tolbutamide	1240	F21					CCCCNC(=O)NS(=O)(=O)c1ccc(C)cc1
392	Cefaclor hydrate	1241	B11					O.N[C@@H](C(=O)N[C@H]1[C@H]2SCC(Cl)=C(N2C1=O)C(O)=O)c1ccccc1
392	Amifostine	1241	C06					NCCCNCCSP(O)(O)=O
392	Domperidone	1241	C21					Clc1ccc2n(C3CCN(CCCn4c5ccccc5[nH]c4=O)CC3)c(=O)[nH]c2c1
392	Dacarbazine	1241	D10					CN(C)N=Nc1[nH]cnc1C(N)=O
392	Chlorprothixene hydrochloride	1241	E17					Cl.CN(C)CC\C=C1/c2ccccc2Sc2ccc(Cl)cc12
392	Tranilast	1241	J04					COc1ccc(\C=C\C(=O)Nc2ccccc2C(O)=O)cc1OC
392	Cytarabine	1241	N12					Nc1ccn([C@@H]2O[C@H](CO)[C@@H](O)[C@@H]2O)c(=O)n1
392	Cefotetan	1241	O08					[H][C@]12SCC(CSc3nnnn3C)=C(N1C(=O)[C@]2(NC(=O)C1SC(S1)=C(C(N)=O)C(O)=O)OC)C(O)=O
392	Sulfamethoxypyridazine	1242	A10					COc1ccc(NS(=O)(=O)c2ccc(N)cc2)nn1
392	Suxibuzone	1242	C17					CCCCC1(COC(=O)CCC(O)=O)C(=O)N(N(C1=O)c1ccccc1)c1ccccc1
392	Tinidazole	1242	I14					CCS(=O)(=O)CCn1c(C)ncc1[N+]([O-])=O
392	Etidronic acid, disodium salt	1242	N07					[Na+].[Na+].CC(O)(P(O)([O-])=O)P(O)([O-])=O
392	Theobromine	1242	P09					Cn1cnc2n(C)c(=O)[nH]c(=O)c12
392	Proparacaine hydrochloride	1242	P20					Cl.CCCOc1ccc(cc1N)C(=O)OCCN(CC)CC
392	Piribedil hydrochloride	1243	C21					Cl.C(N1CCN(CC1)c1ncccn1)c1ccc2OCOc2c1
392	Topiramate	1243	I12					CC1(C)O[C@@H]2CO[C@@]3(COS(N)(=O)=O)OC(C)(C)O[C@H]3[C@@H]2O1
391	Pinacidil	1240	B14					CC(N\C(Nc1ccncc1)=N\C#N)C(C)(C)C
391	Diethylcarbamazine citrate	1240	J10					OC(=O)CC(O)(CC(O)=O)C(O)=O.CCN(CC)C(=O)N1CCN(C)CC1
391	Glibenclamide	1240	P14					COc1ccc(Cl)cc1C(=O)NCCc1ccc(cc1)S(=O)(=O)NC(=O)NC1CCCCC1
391	Alfuzosin hydrochloride	1241	A05					Cl.COc1cc2nc(nc(N)c2cc1OC)N(C)CCCNC(=O)C1CCCO1
391	Tremorine dihydrochloride	1241	C03					Cl.Cl.C(C#CCN1CCCC1)N1CCCC1
391	Oxibendazol	1241	J18					CCCOc1ccc2[nH]c(NC(=O)OC)nc2c1
391	Mesoridazine besylate	1241	J19					OS(=O)(=O)c1ccccc1.CN1CCCCC1CCN1c2ccccc2Sc2ccc(cc12)S(C)=O
391	Niacin	1242	B04					OC(=O)c1cccnc1
391	Suprofen	1242	D13					CC(C(O)=O)c1ccc(cc1)C(=O)c1cccs1
391	Tetrahydroxy-1,4-quinone hydrate	1242	H11					O.OC1=C(O)C(=O)C(O)=C(O)C1=O
391	Methenamine	1243	D17					C1N2CN3CN1CN(C2)C3
391	(S)-(-)-Cycloserine	1243	I20					[H][C@@]1(N)CONC1=O
390	Allantoin	1240	A05					NC(=O)NC1NC(=O)NC1=O
390	Aceclofenac	1240	D11					OC(=O)COC(=O)Cc1ccccc1Nc1c(Cl)cccc1Cl
390	Famotidine	1240	E10					NC(N)=Nc1nc(CSCCC(=N)NS(N)(=O)=O)cs1
390	Lomefloxacin hydrochloride	1240	P17					Cl.CCn1cc(C(O)=O)c(=O)c2cc(F)c(N3CCNC(C)C3)c(F)c12
390	Mizolastine	1241	N04					CN(C1CCN(CC1)c1nc2ccccc2n1Cc1ccc(F)cc1)c1nccc(=O)[nH]1
390	Picrotoxinin	1242	C05					[H][C@@]12OC(=O)[C@@]34OC3C[C@@](O)(C3[C@H]([C@H]1OC3=O)C(C)=C)[C@@]24C
390	Metoprolol-(+,-) (+)-tartrate salt	1242	C08					O[C@H]([C@@H](O)C(O)=O)C(O)=O.COCCc1ccc(OCC(O)CNC(C)C)cc1.COCCc1ccc(OCC(O)CNC(C)C)cc1
390	Proadifen hydrochloride	1242	K18					Cl.CCCC(C(=O)OCCN(CC)CC)(c1ccccc1)c1ccccc1
390	Trioxsalen	1242	M19					Cc1cc2cc3c(C)cc(=O)oc3c(C)c2o1
390	Decamethonium bromide	1243	A17					[Br-].[Br-].C[N+](C)(C)CCCCCCCCCC[N+](C)(C)C
390	Ubenimex	1243	B20					CC(C)C[C@H](NC(=O)[C@@H](O)[C@H](N)Cc1ccccc1)C(O)=O
389	Edrophonium chloride	1240	A08					[Cl-].CC[N+](C)(C)c1cccc(O)c1
389	Khellin	1240	C04					COc1c2ccoc2c(OC)c2oc(C)cc(=O)c12
389	Sulfathiazole	1240	C13					Nc1ccc(cc1)S(=O)(=O)Nc1nccs1
389	Isotretinoin	1240	D14					C\C(\C=C\C1=C(C)CCCC1(C)C)=C/C=C/C(/C)=C\C(O)=O
389	Pargyline hydrochloride	1240	F07					Cl.CN(CC#C)Cc1ccccc1
389	Epirizole	1240	G05					COc1cc(C)nn1-c1nc(C)cc(OC)n1
389	Pepstatin A	1241	A12					CC(C)C[C@H](NC(=O)[C@H](C)NC(=O)C[C@H](O)[C@H](CC(C)C)NC(=O)[C@@H](NC(=O)[C@@H](NC(=O)CC(C)C)C(C)C)C(C)C)[C@@H](O)CC(O)=O
389	Chlormezanone	1241	C13					CN1C(c2ccc(Cl)cc2)S(=O)(=O)CCC1=O
389	Budesonide	1241	H17					[H][C@@]12C[C@H]3OC(CCC)O[C@@]3(C(=O)CO)[C@@]1(C)C[C@H](O)[C@@]1([H])[C@@]2([H])CCC2=CC(=O)C=C[C@]12C
389	Bezafibrate	1241	K17					CC(C)(Oc1ccc(CCNC(=O)c2ccc(Cl)cc2)cc1)C(O)=O
389	Tomoxetine hydrochloride	1241	P10					Cl.CNCC[C@@H](Oc1ccccc1C)c1ccccc1
389	Clidinium bromide	1242	F05					[Br-].C[N+]12CCC(CC1)C(C2)OC(=O)C(O)(c1ccccc1)c1ccccc1
389	Equilin	1242	J21					[H][C@@]12CCC(=O)[C@@]1(C)CC[C@@]1([H])C2=CCc2cc(O)ccc12
389	Scopolamine hydrochloride	1242	P15					Cl.CN1[C@H]2C[C@@H](C[C@@H]1[C@H]1O[C@@H]21)OC(=O)[C@H](CO)c1ccccc1
389	Ozagrel hydrochloride	1243	C19					Cl.OC(=O)\C=C\c1ccc(Cn2ccnc2)cc1
389	Proguanil hydrochloride	1243	G19					Cl.CC(C)NC(=N)NC(=N)Nc1ccc(Cl)cc1
389	Lamotrigine	1243	H21					Nc1nnc(c(N)n1)-c1cccc(Cl)c1Cl
388	Isoflupredone acetate	1240	A13					[H][C@@]12CC[C@](O)(C(=O)COC(C)=O)[C@@]1(C)C[C@H](O)[C@@]1(F)[C@@]2([H])CCC2=CC(=O)C=C[C@]12C
388	Ampyrone	1240	F03					Cc1c(N)c(=O)n(-c2ccccc2)n1C
388	Amfepramone hydrochloride	1240	I06					Cl.CCN(CC)C(C)C(=O)c1ccccc1
388	Ropinirole HCl	1241	D18					Cl.CCCN(CCC)CCc1cccc2NC(=O)Cc12
388	Argatroban	1241	D22					C[C@@H]1CCN([C@H](C1)C(O)=O)C(=O)[C@H](CCCNC(N)=N)NS(=O)(=O)c1cccc2CC(C)CNc12
388	Zotepine	1241	E06					CN(C)CCOC1=Cc2ccccc2Sc2ccc(Cl)cc12
388	Amoxicillin	1241	G15					CC1(C)S[C@@H]2[C@H](NC(=O)[C@H](N)c3ccc(O)cc3)C(=O)N2[C@H]1C(O)=O
388	Pirenperone	1241	L03					Cc1nc2ccccn2c(=O)c1CCN1CCC(CC1)C(=O)c1ccc(F)cc1
388	Selegiline hydrochloride	1241	P05					Cl.C[C@H](Cc1ccccc1)N(C)CC#C
388	Cefsulodin sodium salt	1242	D09					[Na+].[H][C@@]1(NC(=O)[C@@H](c2ccccc2)S([O-])(=O)=O)C(=O)N2C(C([O-])=O)=C(C[n+]3ccc(cc3)C(N)=O)CS[C@]12[H]
388	Medrysone	1242	E08					[H][C@@]12CC[C@H](C(C)=O)[C@@]1(C)C[C@H](O)[C@@]1([H])[C@@]2([H])C[C@H](C)C2=CC(=O)CC[C@]12C
388	Urapidil hydrochloride	1242	F12					Cl.COc1ccccc1N1CCN(CCCNc2cc(=O)n(C)c(=O)n2C)CC1
388	Butylscopolammonium (n-) bromide	1242	I19					[Br-].[H][C@]12O[C@@]1([H])[C@]1([H])C[C@@H](C[C@@]2([H])[N+]1(C)CCCC)OC(=O)[C@H](CO)c1ccccc1
388	Drofenine hydrochloride	1242	M20					Cl.CCN(CC)CCOC(=O)C(C1CCCCC1)c1ccccc1
388	Bicalutamide	1242	P13					CC(O)(CS(=O)(=O)c1ccc(F)cc1)C(=O)Nc1ccc(C#N)c(c1)C(F)(F)F
388	Floxuridine	1243	A11					OC[C@H]1O[C@H](C[C@@H]1O)n1cc(F)c(=O)[nH]c1=O
388	Indatraline hydrochloride	1243	A21					Cl.CN[C@@H]1C[C@H](c2ccccc12)c1ccc(Cl)c(Cl)c1
388	Dofetilide	1243	H20					CN(CCOc1ccc(NS(C)(=O)=O)cc1)CCc1ccc(NS(C)(=O)=O)cc1
387	Erlotinib	1241	C22					COCCOc1cc2ncnc(Nc3cccc(c3)C#C)c2cc1OCCOC
387	Emedastine	1241	H04					OC(=O)\C=C\C(O)=O.OC(=O)\C=C\C(O)=O.CCOCCn1c(nc2ccccc12)N1CCCN(C)CC1
387	Phenethicillin potassium salt	1242	A08					[K+].[H][C@@]1(NC(=O)C(C)Oc2ccccc2)C(=O)N2[C@@H](C([O-])=O)C(C)(C)S[C@]12[H]
387	Levonordefrin	1242	C20					C[C@H](N)[C@H](O)c1ccc(O)c(O)c1
387	Butamben	1242	I04					CCCCOC(=O)c1ccc(N)cc1
387	Fluocinonide	1242	K10					[H][C@@]12C[C@H]3OC(C)(C)O[C@@]3(C(=O)COC(C)=O)[C@@]1(C)C[C@H](O)[C@@]1(F)[C@@]2([H])C[C@H](F)C2=CC(=O)C=C[C@]12C
387	Eucatropine hydrochloride	1242	O10					Cl.CC1CC(CC(C)(C)N1C)OC(=O)C(O)c1ccccc1
386	Aztreonam	1240	F11					C[C@H]1[C@H](NC(=O)C(=N/OC(C)(C)C(=O)O)\c2csc(N)n2)C(=O)N1S(=O)(=O)O
386	Indomethacin	1240	H06					COc1ccc2n(C(=O)c3ccc(Cl)cc3)c(C)c(CC(O)=O)c2c1
386	Carbarsone	1241	C08					NC(=O)Nc1ccc(cc1)[As](O)(O)=O
386	Metixene hydrochloride	1241	D03					Cl.CN1CCCC(CC2c3ccccc3Sc3ccccc23)C1
386	Ethamivan	1241	D21					CCN(CC)C(=O)c1ccc(O)c(OC)c1
386	Reboxetine mesylate	1241	F04					CS(O)(=O)=O.[H][C@@]1(CNCCO1)[C@@H](Oc1ccccc1OCC)c1ccccc1
386	Tizanidine HCl	1241	J06					Cl.Clc1ccc2nsnc2c1NC1=NCCN1
386	Idazoxan hydrochloride	1242	J14					Cl.C1CN=C(N1)C1COc2ccccc2O1
386	Cloperastine hydrochloride	1242	O08					Cl.Clc1ccc(cc1)C(OCCN1CCCCC1)c1ccccc1
386	Crotamiton	1242	P04					CCN(C(=O)\C=C\C)c1ccccc1C
386	Chlorambucil	1243	G20					OC(=O)CCCc1ccc(cc1)N(CCCl)CCCl
386	Aripiprazole	1243	J07					Clc1cccc(N2CCN(CCCCOc3ccc4CCC(=O)Nc4c3)CC2)c1Cl
385	Midodrine hydrochloride	1240	H03					Cl.COc1ccc(OC)c(c1)C(O)CNC(=O)CN
385	Thioguanosine	1241	E15					Nc1nc(S)c2ncn([C@@H]3O[C@H](CO)[C@@H](O)[C@H]3O)c2n1
385	Imipenem	1241	H19					[H][C@](C)(O)[C@@]1([H])C(=O)N2C(C(O)=O)=C(C[C@]12[H])SCCNC=N
385	Mebhydroline 1,5-naphtalenedisulfonate	1241	K12					OS(=O)(=O)c1cccc2c(cccc12)S(O)(=O)=O.CN1CCc2c(C1)c1ccccc1n2Cc1ccccc1.CN1CCc2c(C1)c1ccccc1n2Cc1ccccc1
385	D,L-Penicillamine	1242	E05					CC(C)(S)C(N)C(O)=O
385	Furaltadone hydrochloride	1242	I10					Cl.[O-][N+](=O)c1ccc(\C=N\N2CC(CN3CCOCC3)OC2=O)o1
385	Thioperamide maleate	1242	J06					OC(=O)\C=C/C(O)=O.S=C(NC1CCCCC1)N1CCC(CC1)c1c[nH]cn1
385	Acetaminophen	1242	N17					CC(=O)Nc1ccc(O)cc1
385	Pramipexole dihydrochloride	1243	E15					Cl.Cl.CCCN[C@H]1CCc2nc(N)sc2C1
385	Chlormadinone acetate	1243	E19					[H][C@@]12CC[C@](OC(C)=O)(C(C)=O)[C@@]1(C)CC[C@@]1([H])[C@@]2([H])C=C(Cl)C2=CC(=O)CC[C@]12C
385	Methyldopate hydrochloride	1243	O17					Cl.CCOC(=O)[C@@](C)(N)Cc1ccc(O)c(O)c1
384	Hydrochlorothiazide	1240	A19					NS(=O)(=O)c1cc2c(NCNS2(=O)=O)cc1Cl
384	Cefotaxime sodium salt	1240	K20					[Na+].[H][C@]12SCC(COC(C)=O)=C(N1C(=O)[C@H]2NC(=O)C(=N/OC)\c1csc(N)n1)C([O-])=O
384	Estradiol-17 beta	1241	I04					[H][C@@]12CC[C@H](O)[C@@]1(C)CC[C@]1([H])c3ccc(O)cc3CC[C@@]21[H]
384	Dinoprost trometamol	1241	K22					OCC(N)(OC)CO.CCCCC[C@H](O)\C=C\[C@H]1[C@H](O)C[C@H](O)[C@@H]1C\C=C/CCCC(=O)O
384	Streptozotocin	1242	C06					CN(N=O)C(=O)N[C@H]1[C@@H](O)O[C@H](CO)[C@@H](O)[C@@H]1O
384	Halcinonide	1242	C11					[H][C@@]12C[C@H]3OC(C)(C)O[C@@]3(C(=O)CCl)[C@@]1(C)C[C@H](O)[C@@]1(F)[C@@]2([H])CCC2=CC(=O)CC[C@]12C
384	Methylhydantoin-5-(D)	1242	N09					C[C@H]1NC(=O)NC1=O
384	Darifenacin hydrobromide	1243	A19					Br.NC(=O)C([C@@H]1CCN(CCc2ccc3OCCc3c2)C1)(c1ccccc1)c1ccccc1
383	Ornidazole	1240	B09					Cc1ncc(n1CC(O)CCl)[N+]([O-])=O
383	Tolfenamic acid	1240	J11					Cc1c(Cl)cccc1Nc1ccccc1C(O)=O
383	Practolol	1241	C05					CC(C)NCC(O)COc1ccc(NC(C)=O)cc1
383	Digitoxigenin	1241	G14					[H][C@]12CC[C@]3([H])[C@]([H])(CC[C@]4(C)[C@H](CC[C@]34O)C3=CC(=O)OC3)[C@@]1(C)CC[C@H](O)C2
383	Alizapride HCl	1241	K04					Cl.COc1cc2[nH]nnc2cc1C(=O)NCC1CCCN1CC=C
383	Oxybenzone	1242	B16					COc1ccc(C(=O)c2ccccc2)c(O)c1
383	Thiamine hydrochloride	1242	G15					Cl.[Cl-].Cc1c(CCO)sc[n+]1Cc1cnc(C)nc1N
383	Fluorometholone	1242	O17					[H][C@@]12CC[C@](O)(C(C)=O)[C@@]1(C)C[C@H](O)[C@@]1(F)[C@@]2([H])C[C@H](C)C2=CC(=O)C=C[C@]12C
382	Dapsone	1240	G11					Nc1ccc(cc1)S(=O)(=O)c1ccc(N)cc1
382	Mifepristone	1240	L20					[H][C@@]12CC[C@@](O)(C#CC)[C@@]1(C)C[C@@]([H])(C1=C3CCC(=O)C=C3CC[C@@]21[H])c1ccc(cc1)N(C)C
382	Chlorthalidone	1241	G03					NS(=O)(=O)c1cc(ccc1Cl)C1(O)NC(=O)c2ccccc12
382	Benazepril HCl	1241	N18					Cl.CCOC(=O)[C@H](CCc1ccccc1)N[C@H]1CCc2ccccc2N(CC(O)=O)C1=O
382	Fentiazac	1241	O10					OC(=O)Cc1sc(nc1-c1ccc(Cl)cc1)-c1ccccc1
382	Raclopride	1241	O20					CCN1CCC[C@H]1CNC(=O)c1c(O)c(Cl)cc(Cl)c1OC
382	Monobenzone	1242	H06					Oc1ccc(OCc2ccccc2)cc1
382	Ketorolac tromethamine	1242	J20					NC(CO)(CO)CO.OC(=O)C1CCn2c1ccc2C(=O)c1ccccc1
382	Succinylsulfathiazole	1242	M05					OC(=O)CCC(=O)Nc1ccc(cc1)S(=O)(=O)Nc1nccs1
382	Vecuronium bromide	1243	L15					[Br-].[H][C@@]12C[C@@H]([C@H](OC(C)=O)[C@@]1(C)CC[C@@]1([H])[C@@]2([H])CC[C@@]2([H])C[C@H](OC(C)=O)[C@H](C[C@]12C)N1CCCCC1)[N+]1(C)CCCCC1
382	Triclabendazole	1243	P16					CSc1nc2cc(Cl)c(Oc3cccc(Cl)c3Cl)cc2[nH]1
381	Mexiletine hydrochloride	1240	B04					Cl.CC(N)COc1c(C)cccc1C
381	Diprophylline	1240	G07					Cn1c2ncn(CC(O)CO)c2c(=O)n(C)c1=O
381	Tibolone	1240	J15					[H][C@@]12CC[C@@](O)(C#C)[C@@]1(C)CC[C@]1([H])C3=C(C[C@@H](C)[C@@]21[H])CC(=O)CC3
381	Acebutolol hydrochloride	1240	M19					Cl.CCCC(=O)Nc1ccc(OCC(O)CNC(C)C)c(c1)C(C)=O
381	Pyridostigmine iodide	1241	B08					[I-].CN(C)C(=O)Oc1ccc[n+](C)c1
381	Tiaprofenic acid	1241	D13					CC(C(O)=O)c1ccc(s1)C(=O)c1ccccc1
381	Sisomicin sulfate	1241	F13					OS(O)(=O)=O.CN[C@H]1[C@@H](O)[C@H](O[C@@H]2[C@@H](N)C[C@@H](N)[C@H](OC3OC(CN)=CCC3N)[C@@H]2O)OC[C@@]1(C)O
381	Alendronate sodium	1241	P04					[Na+].NCCCC(O)(P(O)(O)=O)P(O)([O-])=O
381	Cefazolin sodium salt	1242	C14					[Na+].[H][C@@]1(NC(=O)Cn2cnnn2)C(=O)N2C(C([O-])=O)=C(CSc3nnc(C)s3)CS[C@]12[H]
381	Dimethadione	1242	F19					CC1(C)OC(=O)NC1=O
381	Pramoxine hydrochloride	1242	O13					Cl.CCCCOc1ccc(OCCCN2CCOCC2)cc1
380	Nortriptyline hydrochloride	1240	D10					Cl.CNCCC=C1c2ccccc2CCc2ccccc12
380	Thiamphenicol	1240	E11					CS(=O)(=O)c1ccc(cc1)[C@@H](O)[C@@H](CO)NC(=O)C(Cl)Cl
380	Cloxacillin sodium salt	1240	F13					[Na+].[H][C@]12SC(C)(C)[C@@H](N1C(=O)[C@H]2NC(=O)c1c(C)onc1-c1ccccc1Cl)C([O-])=O
380	Fludrocortisone acetate	1240	J04					[H][C@@]12CC[C@](O)(C(=O)COC(C)=O)[C@@]1(C)C[C@H](O)C1(F)[C@@]2([H])CCC2=CC(=O)CC[C@]12C
380	Nifenazone	1240	N11					Cc1c(NC(=O)c2cccnc2)c(=O)n(-c2ccccc2)n1C
380	Biotin	1241	C18					[H][C@]12CS[C@@H](CCCCC(O)=O)[C@@]1([H])NC(=O)N2
380	Biperiden hydrochloride	1241	F05					Cl.[H][C@]12CC([C@]([H])(C1)C=C2)C(O)(CCN1CCCCC1)c1ccccc1
380	Carbimazole	1241	G20					CCOC(=O)n1ccn(C)c1=S
380	Temozolomide	1241	H16					Cn1nnc2c(ncn2c1=O)C(N)=O
380	Gabazine bromide	1241	I08					[Br-].COc1ccc(cc1)-c1ccc(N)[n+](CCCC(O)=O)n1
380	Carbadox	1241	J12					COC(=O)N\N=C\c1c[n+]([O-])c2ccccc2[n+]1[O-]
380	Hydroxychloroquine sulfate	1241	J22					OS(O)(=O)=O.CCN(CCO)CCCC(C)Nc1ccnc2cc(Cl)ccc12
380	Isopyrin hydrochloride	1242	A06					Cl.CC(C)Nc1c(C)n(C)n(-c2ccccc2)c1=O
380	Mephentermine hemisulfate	1242	A14					OS(O)(=O)=O.CNC(C)(C)Cc1ccccc1.CNC(C)(C)Cc1ccccc1
380	Sulfadimethoxine	1242	A18					COc1cc(NS(=O)(=O)c2ccc(N)cc2)nc(OC)n1
380	Fosfosal	1242	D11					OC(=O)c1ccccc1OP(O)(O)=O
380	Diphenylpyraline hydrochloride	1242	M15					Cl.CN1CCC(CC1)OC(c1ccccc1)c1ccccc1
379	Moroxidine hydrochloride	1240	A10					Cl.NC(=N)NC(=N)N1CCOCC1
379	Sulfadiazine	1240	E07					Nc1ccc(cc1)S(=O)(=O)Nc1ncccn1
379	Procainamide hydrochloride	1241	C15					Cl.CCN(CC)CCNC(=O)c1ccc(N)cc1
379	Eburnamonine (-)	1241	J16					[H][C@]12N3CCC[C@@]1(CC)CC(=O)n1c2c(CC3)c2ccccc12
379	Methiothepin maleate	1241	K11					OC(=O)\C=C/C(O)=O.CSc1ccc2Sc3ccccc3CC(N3CCN(C)CC3)c2c1
379	Hemicholinium bromide	1241	O07					[Br-].[Br-].C[N+]1(C)CCOC(O)(C1)c1ccc(cc1)-c1ccc(cc1)C1(O)C[N+](C)(C)CCO1
379	Brompheniramine maleate	1241	O12					OC(=O)\C=C/C(O)=O.CN(C)CCC(c1ccc(Br)cc1)c1ccccn1
379	Gliclazide	1241	P17					Cc1ccc(cc1)S(=O)(=O)NC(=O)NN1CC2CCCC2C1
379	Benzamil hydrochloride	1242	C15					Cl.N\C(NCc1ccccc1)=N/C(=O)c1nc(Cl)c(N)nc1N
379	Ribostamycin sulfate salt	1242	G18					OS(O)(=O)=O.[H][C@]1(OC2[C@@H](N)C[C@@H](N)[C@H](O)[C@@]2([H])O[C@@H]2O[C@H](CO)[C@@H](O)[C@H]2O)O[C@H](CN)[C@@H](O)[C@H](O)[C@H]1N
379	Benzocaine	1242	O05					CCOC(=O)c1ccc(N)cc1
379	Tegaserod maleate	1243	D10					OC(=O)\C=C\C(O)=O.CCCCCNC(=N)N\N=C\c1c[nH]c2ccc(OC)cc12
378	Prilocaine hydrochloride	1240	H19					Cl.CCCNC(C)C(=O)Nc1ccccc1C
378	Cephalosporanic acid, 7-amino	1241	E10					[H][C@]12SCC(COC(C)=O)=C(N1C(=O)[C@H]2N)C(O)=O
378	Pilocarpine nitrate	1241	I20					O[N+]([O-])=O.CC[C@H]1[C@@H](Cc2cncn2C)COC1=O
378	Phenindione	1241	L17					O=C1C(C(=O)c2ccccc12)c1ccccc1
378	Betahistine mesylate	1241	N07					CS(O)(=O)=O.CS(O)(=O)=O.CNCCc1ccccn1
378	Flunisolide	1242	A07					[H][C@@]12C[C@H]3OC(C)(C)O[C@@]3(C(=O)CO)[C@@]1(C)C[C@H](O)[C@@]1([H])[C@@]2([H])C[C@H](F)C2=CC(=O)C=C[C@]12C
378	Rebamipide	1242	A15					OC(=O)C(Cc1cc(=O)[nH]c2ccccc12)NC(=O)c1ccc(Cl)cc1
378	Bucladesine sodium salt	1242	D07					[Na+].[H][C@]12O[C@H]([C@H](OC(=O)CCC)[C@]1([H])COP([O-])(=O)O2)n1cnc2c(NC(=O)CCC)ncnc12
378	Xamoterol hemifumarate	1242	J08					OC(=O)\C=C\C(O)=O.OC(CNCCNC(=O)N1CCOCC1)COc1ccc(O)cc1.OC(CNCCNC(=O)N1CCOCC1)COc1ccc(O)cc1
378	Enoxacin	1243	H13					CCn1cc(C(O)=O)c(=O)c2cc(F)c(nc12)N1CCNCC1
377	Azaguanine-8	1240	A03					Nc1nc2[nH]nnc2c(=O)[nH]1
377	Tranylcypromine hydrochloride	1240	D07					Cl.N[C@H]1C[C@@H]1c1ccccc1
377	Disopyramide	1240	F14					CC(C)N(CCC(C(N)=O)(c1ccccc1)c1ccccn1)C(C)C
377	Cyclizine hydrochloride	1241	F21					Cl.CN1CCN(CC1)C(c1ccccc1)c1ccccc1
377	Carteolol hydrochloride	1241	I14					Cl.CC(C)(C)NCC(O)COc1cccc2NC(=O)CCc12
377	Demecarium bromide	1241	L14					[Br-].[Br-].CN(CCCCCCCCCCN(C)C(=O)Oc1cccc(c1)[N+](C)(C)C)C(=O)Oc1cccc(c1)[N+](C)(C)C
377	Quipazine dimaleate salt	1241	L16					OC(=O)\C=C/C(O)=O.OC(=O)\C=C/C(O)=O.C1CN(CCN1)c1ccc2ccccc2n1
377	Flurandrenolide	1242	A11					[H][C@@]12C[C@H]3OC(C)(C)O[C@@]3(C(=O)CO)[C@@]1(C)C[C@H](O)[C@@]1([H])[C@@]2([H])C[C@H](F)C2=CC(=O)CC[C@]12C
377	Methazolamide	1242	B05					CC(=O)N=c1sc(nn1C)S(N)(=O)=O
377	Flumethasone	1242	C10					[H][C@@]12C[C@@H](C)[C@](O)(C(=O)CO)[C@@]1(C)C[C@H](O)[C@@]1(F)[C@@]2([H])C[C@H](F)C2=CC(=O)C=C[C@]12C
377	Pipemidic acid	1242	D16					CCn1cc(C(O)=O)c(=O)c2cnc(nc12)N1CCNCC1
377	Spiramycin	1242	E12					CO[C@H]1[C@H](O[*])CC(=O)O[C@H](C)C\C=C\C=C\[C@H](OC2CCC(N(C)C)C(C)O2)[C@H](C)C[C@H](CC=O)[C@@H]1OC1OC(C)C(OC2OC(C)C(O)C(O)(C)C2)C(N(C)C)C1O
377	Flurbiprofen	1242	H16					CC(C(O)=O)c1ccc(c(F)c1)-c1ccccc1
377	Thimerosal	1242	I13					[Na+].CC[Hg]Sc1ccccc1C([O-])=O
376	Alprenolol hydrochloride	1240	B22					Cl.CC(C)NCC(O)COc1ccccc1CC=C
376	Sulfamethoxazole	1240	D15					Cc1cc(NS(=O)(=O)c2ccc(N)cc2)no1
376	Nicorandil	1240	E14					[O-][N+](=O)OCCNC(=O)c1cccnc1
376	Levamisole hydrochloride	1240	F05					Cl.C1CN2C[C@@H](N=C2S1)c1ccccc1
376	Ketoprofen	1240	L19					CC(C(O)=O)c1cccc(c1)C(=O)c1ccccc1
376	Diclofenac sodium	1241	H10					[Na+].[O-]C(=O)Cc1ccccc1Nc1c(Cl)cccc1Cl
376	Oxcarbazepine	1241	I10					NC(=O)N1c2ccccc2CC(=O)c2ccccc12
376	Etoricoxib	1241	P20					Cc1ccc(cn1)-c1ncc(Cl)cc1-c1ccc(cc1)S(C)(=O)=O
376	Guaifenesin	1242	K14					COc1ccccc1OCC(O)CO
376	(R) -Naproxen sodium salt	1242	O04					[Na+].COc1ccc2cc(ccc2c1)[C@@H](C)C([O-])=O
376	Amlexanox	1243	B14					CC(C)c1ccc2oc3nc(N)c(cc3c(=O)c2c1)C(O)=O
375	Cyproheptadine hydrochloride	1240	E08					Cl.CN1CCC(CC1)=C1c2ccccc2C=Cc2ccccc12
375	Asenapine maleate	1240	H11					OC(=O)\C=C/C(O)=O.CN1C[C@@]2([H])c3ccccc3Oc3ccc(Cl)cc3[C@]2([H])C1
375	Benfluorex	1241	I15					CC(Cc1cccc(c1)C(F)(F)F)NCCOC(=O)c1ccccc1
375	Meloxicam	1241	I19					CN1C(C(=O)Nc2ncc(C)s2)=C(O)c2ccccc2S1(=O)=O
375	Fenipentol	1241	L06					CCCCC(O)c1ccccc1
375	Benfotiamine	1242	C09					C\C(N(Cc1cnc(C)nc1N)C=O)=C(/CCOP(O)(O)=O)SC(=O)c1ccccc1
375	Trichlormethiazide	1242	F11					NS(=O)(=O)c1cc2c(NC(NS2(=O)=O)C(Cl)Cl)cc1Cl
375	Lofepramine	1243	L16					CN(CCCN1c2ccccc2CCc2ccccc12)CC(=O)c1ccc(Cl)cc1
374	Alverine citrate salt	1240	D09					OC(=O)CC(O)(CC(O)=O)C(O)=O.CCN(CCCc1ccccc1)CCCc1ccccc1
374	Retinoic acid	1240	D16					C\C(\C=C\C1=C(C)CCCC1(C)C)=C/C=C/C(/C)=C/C(O)=O
374	Catharanthine	1240	F15					[H][C@@]12C[N@]3CCc4c([nH]c5ccccc45)[C@](C1)(C(=O)OC)[C@@]3([H])C(CC)=C2
374	Haloprogin	1241	A06					Clc1cc(Cl)c(OCC#CI)cc1Cl
374	Escitalopram oxalate	1241	D16					OC(=O)C(O)=O.CN(C)CCC[C@]1(OCc2cc(ccc12)C#N)c1ccc(F)cc1
374	Ipsapirone	1241	J20					O=C1N(CCCCN2CCN(CC2)c2ncccn2)S(=O)(=O)c2ccccc12
374	Butalbital	1241	K20					CC(C)CC1(CC=C)C(=O)NC(=O)NC1=O
374	Kanamycin A sulfate	1241	O09					OS(O)(=O)=O.NC[C@H]1O[C@H](O[C@@H]2[C@@H](N)C[C@@H](N)[C@H](O[C@H]3O[C@H](CO)[C@@H](O)[C@H](N)[C@H]3O)[C@H]2O)[C@H](O)[C@@H](O)[C@@H]1O
374	DO 897/99	1241	P19					Cl.Cl.COc1ccccc1N1CCN(CCCCNC(=O)c2ccc3ccccc3c2)CC1
374	Ifosfamide	1242	H07					ClCCNP1(=O)OCCCN1CCCl
374	Fluconazole	1243	F21					OC(Cn1cncn1)(Cn1cncn1)c1ccc(F)cc1F
373	Sulpiride	1240	K13					CCN1CCCC1CNC(=O)c1cc(ccc1OC)S(N)(=O)=O
373	Cetirizine dihydrochloride	1241	F07					Cl.Cl.OC(=O)COCCN1CCN(CC1)C(c1ccccc1)c1ccc(Cl)cc1
373	Exemestane	1241	H12					[H][C@@]12CCC(=O)[C@@]1(C)CC[C@@]1([H])[C@@]2([H])CC(=C)C2=CC(=O)C=C[C@]12C
373	Amethopterin (R,S)	1241	K07					CN(Cc1cnc2nc(N)nc(N)c2n1)c1ccc(cc1)C(=O)NC(CCC(O)=O)C(O)=O
373	Betaxolol hydrochloride	1241	M05					Cl.CC(C)NCC(O)COc1ccc(CCOCC2CC2)cc1
373	Propantheline bromide	1242	F15					[Br-].CC(C)[N+](C)(CCOC(=O)C1c2ccccc2Oc2ccccc12)C(C)C
373	Oxacillin sodium	1242	G11					[Na+].Cc1onc(c1C(=O)N[C@H]1[C@H]2SC(C)(C)[C@@H](N2C1=O)C([O-])=O)-c1ccccc1
373	Tramadol hydrochloride	1242	I15					Cl.COc1cccc(c1)[C@@]1(O)CCCC[C@@H]1CN(C)C
373	Guanadrel sulfate	1242	I16					OS(O)(=O)=O.NC(=N)NCC1COC2(CCCCC2)O1.NC(=N)NCC1COC2(CCCCC2)O1
373	Bromopride	1242	M09					CCN(CC)CCNC(=O)c1cc(Br)c(N)cc1OC
372	Spironolactone	1240	I18					[H][C@@]12CC[C@@]3(CCC(=O)O3)[C@@]1(C)CC[C@@]1([H])[C@@]2([H])[C@@H](CC2=CC(=O)CC[C@]12C)SC(C)=O
372	Dextromethorphan hydrobromide monohydrate	1241	G19					O.Br.[H][C@]12CCCC[C@]11CCN(C)[C@H]2Cc2ccc(OC)cc12
372	Norcyclobenzaprine	1241	H07					CNCCC=C1c2ccccc2C=Cc2ccccc12
372	Miglitol	1241	J07					OCCN1C[C@H](O)[C@@H](O)[C@H](O)[C@H]1CO
372	Tylosin	1242	K03					CC[C@H]1OC(=O)C[C@@H](O)[C@H](C)[C@@H](O[C@@H]2O[C@H](C)[C@@H](O[C@@H]3O[C@@H](C)[C@H](O)C(O)(C)C3)[C@H](N(C)C)[C@H]2O)[C@@H](CC=O)C[C@@H](C)C(=O)\C=C\C(\C)=C\[C@@H]1CO[C@@H]1O[C@H](C)[C@@H](O)[C@@H](OC)[C@H]1OC
372	Benserazide hydrochloride	1242	L18					Cl.NC(CO)C(=O)NNCc1ccc(O)c(O)c1O
372	Isradipine	1243	M03					COC(=O)C1=C(C)NC(C)=C(C1c1cccc2nonc12)C(=O)OC(C)C
371	Antipyrine, 4-hydroxy	1240	E21					Cc1c(O)c(=O)n(-c2ccccc2)n1C
371	Nalbuphine hydrochloride	1240	G18					Cl.O[C@H]1CC[C@@]2(O)[C@H]3Cc4ccc(O)c5O[C@@H]1[C@]2(CCN3CC1CCC1)c45
371	Naproxen	1240	I11					COc1ccc2cc(ccc2c1)C(C)C(O)=O
371	Glipizide	1240	K04					Cc1cnc(cn1)C(=O)NCCc1ccc(cc1)S(=O)(=O)NC(=O)NC1CCCCC1
371	Bacampicillin hydrochloride	1241	C14					Cl.[H][C@@]1(NC(=O)[C@H](N)c2ccccc2)C(=O)N2[C@@H](C(=O)OC(C)OC(=O)OCC)C(C)(C)S[C@]12[H]
371	Tenatoprazole	1241	D12					COc1ccc2[nH]c(nc2n1)S(=O)Cc1ncc(C)c(OC)c1C
371	Diloxanide furoate	1242	F08					CN(C(=O)C(Cl)Cl)c1ccc(OC(=O)c2ccco2)cc1
371	Dydrogesterone	1242	G03					[H][C@@]12CC[C@H](C(C)=O)[C@@]1(C)CC[C@]1([H])[C@@]2([H])C=CC2=CC(=O)CC[C@@]12C
370	Atracurium besylate	1240	A11					[O-]S(=O)(=O)c1ccccc1.[O-]S(=O)(=O)c1ccccc1.COc1ccc(CC2c3cc(OC)c(OC)cc3CC[N+]2(C)CCC(=O)OCCCCCOC(=O)CC[N+]2(C)CCc3cc(OC)c(OC)cc3C2Cc2ccc(OC)c(OC)c2)cc1OC
370	Captopril	1240	C19					C[C@H](CS)C(=O)N1CCC[C@H]1C(O)=O
370	Vinpocetine	1240	F18					[H][C@]12N3CCC[C@@]1(CC)C=C(C(=O)OCC)n1c2c(CC3)c2ccccc12
370	Carbamazepine	1240	K05					NC(=O)N1c2ccccc2C=Cc2ccccc12
370	Flunarizine dihydrochloride	1240	P06					Cl.Cl.Fc1ccc(cc1)C(N1CCN(C\C=C\c2ccccc2)CC1)c1ccc(F)cc1
370	Fluphenazine dihydrochloride	1240	P22					Cl.Cl.OCCN1CCN(CCCN2c3ccccc3Sc3ccc(cc23)C(F)(F)F)CC1
370	Suloctidil	1241	E04					CCCCCCCCN[C@H](C)[C@@H](O)c1ccc(SC(C)C)cc1
370	Methapyrilene hydrochloride	1241	E05					Cl.CN(C)CCN(Cc1cccs1)c1ccccn1
370	Carisoprodol	1241	E08					CCCC(C)(COC(N)=O)COC(=O)NC(C)C
370	Maprotiline hydrochloride	1241	E13					Cl.[H][C@]12CC[C@](CCCNC)(c3ccccc13)c1ccccc21
370	Fluoxetine hydrochloride	1241	H03					Cl.CNCCC(Oc1ccc(cc1)C(F)(F)F)c1ccccc1
370	Pyrazinamide	1241	H09					NC(=O)c1cnccn1
370	Thiocolchicoside	1241	L19					COc1c(O[C@@H]2O[C@H](CO)[C@@H](O)[C@H](O)[C@H]2O)cc2CC[C@H](NC(C)=O)c3cc(=O)c(SC)ccc3-c2c1OC
370	Methacholine chloride	1242	G20					[Cl-].CC(C[N+](C)(C)C)OC(C)=O
370	Clodronate	1242	I09					[Na+].[Na+].OP([O-])(=O)C(Cl)(Cl)P(O)([O-])=O
370	Bephenium hydroxynaphthoate	1242	L14					Oc1cc2ccccc2cc1C([O-])=O.C[N+](C)(CCOc1ccccc1)Cc1ccccc1
369	Phenelzine sulfate	1240	B21					OS(O)(=O)=O.NNCCc1ccccc1
369	Phenformin hydrochloride	1240	D19					Cl.NC(=N)NC(=N)NCCc1ccccc1
369	Pentolinium bitartrate	1240	F17					O[C@H]([C@@H](O)C([O-])=O)C(O)=O.O[C@H]([C@@H](O)C([O-])=O)C(O)=O.C[N+]1(CCCCC[N+]2(C)CCCC2)CCCC1
369	Tiratricol, 3,3',5-triiodothyroacetic acid	1240	J05					OC(=O)Cc1cc(I)c(Oc2ccc(O)c(I)c2)c(I)c1
369	Clopamide	1241	G09					C[C@H]1CCC[C@@H](C)N1NC(=O)c1ccc(Cl)c(c1)S(N)(=O)=O
369	Adenosine 5'-monophosphate monohydrate	1241	G13					O.Nc1ncnc2n(cnc12)[C@@H]1O[C@H](COP(O)(O)=O)[C@@H](O)[C@H]1O
369	Acipimox	1241	L18					Cc1cnc(c[n+]1[O-])C(O)=O
369	Cortisol acetate	1242	D04					[H][C@@]12CC[C@](O)(C(=O)COC(C)=O)[C@@]1(C)C[C@H](O)[C@@]1([H])[C@@]2([H])CCC2=CC(=O)CC[C@]12C
369	Novobiocin sodium salt	1242	H09					[Na+].CO[C@@H]1[C@@H](OC(N)=O)[C@@H](O)[C@H](Oc2ccc3c(O)c(NC(=O)c4ccc([O-])c(CC=C(C)C)c4)c(=O)oc3c2C)OC1(C)C
369	Iopamidol	1242	P03					[H][C@@](C)(O)C(=O)Nc1c(I)c(C(=O)NC(CO)CO)c(I)c(C(=O)NC(CO)CO)c1I
368	Amidopyrine	1240	A18					CN(C)c1c(C)n(C)n(-c2ccccc2)c1=O
368	Meticrane	1240	C03					Cc1cc2CCCS(=O)(=O)c2cc1S(N)(=O)=O
368	Fenbufen	1240	L17					OC(=O)CCC(=O)c1ccc(cc1)-c1ccccc1
368	Dibenzepine hydrochloride	1241	E16					Cl.CN(C)CCN1c2ccccc2N(C)c2ccccc2C1=O
368	Clozapine	1241	E21					CN1CCN(CC1)C1=Nc2cc(Cl)ccc2Nc2ccccc12
368	Zaleplon	1241	H08					CCN(C(C)=O)c1cccc(c1)-c1ccnc2c(cnn12)C#N
368	Tetramisole hydrochloride	1241	N11					Cl.C1CN2CC(N=C2S1)c1ccccc1
368	Meglumine	1242	B10					CNC[C@H](O)[C@@H](O)[C@H](O)[C@H](O)CO
367	Acyclovir	1240	A14					Nc1nc2n(COCCO)cnc2c(=O)[nH]1
367	Azathioprine	1240	C10					Cn1cnc(c1Sc1ncnc2[nH]cnc12)[N+]([O-])=O
367	Doxylamine succinate	1240	E15					OC(=O)CCC(O)=O.CN(C)CCOC(C)(c1ccccc1)c1ccccn1
367	Salbutamol	1240	H17					CC(C)(C)NCC(O)c1ccc(O)c(CO)c1
367	Lincomycin hydrochloride	1240	N06					Cl.CCC[C@@H]1C[C@H](N(C)C1)C(=O)N[C@H]([C@@H](C)O)[C@H]1O[C@H](SC)[C@H](O)[C@@H](O)[C@H]1O
367	Butacaine	1242	H03					CCCCN(CCCC)CCCOC(=O)c1ccc(N)cc1
367	Amiprilose hydrochloride	1242	J11					Cl.[H][C@@]1(O[C@]2([H])OC(C)(C)O[C@]2([H])[C@H]1OCCCN(C)C)[C@H](O)CO
367	Prazosin hydrochloride	1242	N16					Cl.COc1cc2nc(nc(N)c2cc1OC)N1CCN(CC1)C(=O)c1ccco1
366	Mianserine hydrochloride	1240	C20					Cl.CN1CCN2C(C1)c1ccccc1Cc1ccccc21
366	Prednisone	1240	O15					[H][C@@]12CC[C@](O)(C(=O)CO)[C@@]1(C)CC(=O)[C@@]1([H])[C@@]2([H])CCC2=CC(=O)C=C[C@]12C
366	Xylazine	1241	H18					Cc1cccc(C)c1NC1=NCCCS1
366	Ketotifen fumarate	1241	K03					OC(=O)\C=C\C(O)=O.CN1CCC(CC1)=C1c2ccsc2C(=O)Cc2ccccc12
366	Mepenzolate bromide	1242	C07					[Br-].C[N+]1(C)CCCC(C1)OC(=O)C(O)(c1ccccc1)c1ccccc1
366	Nadide	1242	E04					NC(=O)c1ccc[n+](c1)[C@@H]1O[C@H](COP([O-])(=O)OP(O)(=O)OC[C@H]2O[C@H]([C@H](O)[C@@H]2O)n2cnc3c(N)ncnc23)[C@@H](O)[C@H]1O
366	Terazosin hydrochloride	1242	G04					Cl.COc1cc2nc(nc(N)c2cc1OC)N1CCN(CC1)C(=O)C1CCCO1
366	Fenoprofen calcium salt dihydrate	1242	G10					O.O.[Ca++].CC(C([O-])=O)c1cccc(Oc2ccccc2)c1.CC(C([O-])=O)c1cccc(Oc2ccccc2)c1
366	Sulfamethazine sodium salt	1242	K12					[Na+].Cc1cc(C)nc([N-]S(=O)(=O)c2ccc(N)cc2)n1
366	Roxithromycin	1242	L09					CC[C@H]1OC(=O)[C@H](C)[C@@H](O[C@@H]2O[C@@H](C)[C@H](O)[C@](C)(OC)C2)[C@H](C)[C@@H](O[C@]2([H])O[C@H](C)C[C@H](N(C)C)[C@H]2O)[C@](C)(O)C[C@@H](C)\C(=N/OCOCCOC)[C@H](C)[C@@H](O)[C@@]1(O)C
365	Metronidazole	1240	A04					Cc1ncc(n1CCO)[N+]([O-])=O
365	Pentylenetetrazole	1240	B05					C1CCc2nnnn2CC1
365	Amyleine hydrochloride	1240	I19					Cl.CCC(C)(CN(C)C)OC(=O)c1ccccc1
365	Nitrofural	1241	D05					NC(=O)N\N=C\c1ccc(o1)[N+]([O-])=O
365	Desipramine hydrochloride	1241	E07					Cl.CNCCCN1c2ccccc2CCc2ccccc12
365	Rimantadine Hydrochloride	1241	J14					Cl.[H]C12CC3([H])CC([H])(C1)CC(C2)(C3)C(C)N
365	Trimetazidine dihydrochloride	1241	N19					Cl.Cl.COc1ccc(CN2CCNCC2)c(OC)c1OC
365	Auranofin	1242	D03					CCP(CC)(CC)=[Au]S[C@@H]1O[C@H](COC(C)=O)[C@@H](OC(C)=O)[C@H](OC(C)=O)[C@H]1OC(C)=O
365	Sulfamethizole	1242	E06					Cc1nnc(NS(=O)(=O)c2ccc(N)cc2)s1
365	Iocetamic acid	1242	H17					CC(CN(C(C)=O)c1c(I)cc(I)c(N)c1I)C(O)=O
365	Benzethonium chloride	1242	M17					[Cl-].CC(C)(C)CC(C)(C)c1ccc(OCCOCC[N+](C)(C)Cc2ccccc2)cc1
365	Cefuroxime sodium salt	1242	O21					[Na+].[H][C@]12SCC(COC(N)=O)=C(N1C(=O)[C@@]2([H])NC(=O)C(=N/OC)\c1ccco1)C([O-])=O
365	Methiazole	1243	G22					COC(=O)Nc1nc2cc(SC(C)C)ccc2[nH]1
364	Sulfaguanidine	1240	A21					NC(=N)NS(=O)(=O)c1ccc(N)cc1
364	Metolazone	1240	G06					CC1Nc2cc(Cl)c(cc2C(=O)N1c1ccccc1C)S(N)(=O)=O
364	Isoxicam	1240	I09					CN1C(C(=O)Nc2cc(C)on2)=C(O)c2ccccc2S1(=O)=O
364	Bupivacaine hydrochloride	1240	N12					Cl.CCCCN1CCCCC1C(=O)Nc1c(C)cccc1C
364	Ambroxol hydrochloride	1241	I13					Cl.Nc1c(Br)cc(Br)cc1CN[C@H]1CC[C@H](O)CC1
364	Nisoxetine hydrochloride	1242	F22					Cl.CNCCC(Oc1ccccc1OC)c1ccccc1
364	Indoprofen	1242	H13					CC(C(O)=O)c1ccc(cc1)N1Cc2ccccc2C1=O
364	Tolmetin sodium salt dihydrate	1242	L13					O.O.[Na+].Cc1ccc(cc1)C(=O)c1ccc(CC([O-])=O)n1C
364	Enrofloxacin	1243	B18					CCN1CCN(CC1)c1cc2n(cc(C(O)=O)c(=O)c2cc1F)C1CC1
363	Acetylsalicylsalicylic acid	1240	C18					CC(=O)Oc1ccccc1C(=O)Oc1ccccc1C(O)=O
363	Gallamine triethiodide	1240	O16					[I-].[I-].[I-].CC[N+](CC)(CC)CCOc1cccc(OCC[N+](CC)(CC)CC)c1OCC[N+](CC)(CC)CC
363	Cefoperazone dihydrate	1241	A15					O.O.[H][C@]12SCC(CSc3nnnn3C)=C(N1C(=O)[C@@]2([H])NC(=O)[C@H](NC(=O)N1CCN(CC)C(=O)C1=O)c1ccc(O)cc1)C(O)=O
363	Buflomedil hydrochloride	1241	E14					Cl.COc1cc(OC)c(C(=O)CCCN2CCCC2)c(OC)c1
363	Ritodrine hydrochloride	1241	E19					Cl.C[C@H](NCCc1ccc(O)cc1)[C@H](O)c1ccc(O)cc1
363	(S)-(-)-Atenolol	1241	L13					CC(C)NC[C@@H](O)COc1ccc(CC(N)=O)cc1
363	Abacavir Sulfate	1242	F06					OS(O)(=O)=O.Nc1nc(NC2CC2)c2ncn([C@@H]3C[C@H](CO)C=C3)c2n1.Nc1nc(NC2CC2)c2ncn([C@@H]3C[C@H](CO)C=C3)c2n1
363	Nilutamide	1242	J18					CC1(C)NC(=O)N(C1=O)c1ccc(c(c1)C(F)(F)F)[N+]([O-])=O
363	Alclometasone dipropionate	1242	K04					[H][C@@]12C[C@@H](C)C(OC(=O)CC)(C(=O)COC(=O)CC)[C@@]1(C)C[C@H](O)[C@@]1([H])[C@@]2([H])[C@H](Cl)CC2=CC(=O)C=C[C@]12C
363	Paroxetine Hydrochloride	1242	L03					Cl.Fc1ccc(cc1)[C@@H]1CCNC[C@H]1COc1ccc2OCOc2c1
363	Dicumarol	1242	M12					Oc1c(Cc2c(O)c3ccccc3oc2=O)c(=O)oc2ccccc12
363	Gabapentin	1242	N03					NCC1(CC(O)=O)CCCCC1
363	Dipyrone	1242	O07					[Na+].CN(CS([O-])(=O)=O)c1c(C)n(C)n(-c2ccccc2)c1=O
363	Mesalamine	1243	E20					Nc1ccc(O)c(c1)C(O)=O
362	Heptaminol hydrochloride	1240	C11					Cl.CC(N)CCCC(C)(C)O
362	Procaine hydrochloride	1240	I03					Cl.CCN(CC)CCOC(=O)c1ccc(N)cc1
362	Fenspiride hydrochloride	1240	L07					Cl.O=C1NCC2(CCN(CCc3ccccc3)CC2)O1
362	Amitryptiline hydrochloride	1240	O09					Cl.CN(C)CCC=C1c2ccccc2CCc2ccccc12
362	Vigabatrin	1241	F03					NC(CCC(O)=O)C=C
362	Metaproterenol sulfate, orciprenaline sulfate	1241	F11					OS(O)(=O)=O.CC(C)NCC(O)c1cc(O)cc(O)c1.CC(C)NCC(O)c1cc(O)cc(O)c1
362	Pempidine tartrate	1242	I07					OC(C(O)C(O)=O)C(O)=O.CN1C(C)(C)CCCC1(C)C
362	Tetrahydrozoline hydrochloride	1242	K17					Cl.C1CN=C(N1)C1CCCc2ccccc12
361	Ciprofloxacin hydrochloride monohydrate	1240	G08					O.Cl.OC(=O)c1cn(C2CC2)c2cc(N3CCNCC3)c(F)cc2c1=O
361	Naphazoline hydrochloride	1240	I13					Cl.C(C1=NCCN1)c1cccc2ccccc12
361	Ifenprodil tartrate	1240	P04					OC(C(O)C(O)=O)C(O)=O.CC(C(O)c1ccc(O)cc1)N1CCC(Cc2ccccc2)CC1
361	Ascorbic acid	1241	A11					OC[C@H](O)[C@H]1OC(=O)C(O)=C1O
361	Loracarbef	1241	L04					N[C@@H](C(=O)N[C@H]1[C@H]2CCC(Cl)=C(N2C1=O)C(O)=O)c1ccccc1
361	Spectinomycin dihydrochloride	1242	B09					Cl.Cl.[H][C@@]12O[C@H](C)CC(=O)[C@]1(O)O[C@]1([H])[C@@H](NC)[C@@H](O)[C@@H](NC)[C@H](O)[C@@]1([H])O2
360	Triprolidine hydrochloride	1240	F06					Cl.Cc1ccc(cc1)C(=C/CN1CCCC1)\c1ccccn1
360	Trimethoprim	1240	J17					COc1cc(Cc2cnc(N)nc2N)cc(OC)c1OC
360	Acetohexamide	1240	K11					CC(=O)c1ccc(cc1)S(=O)(=O)NC(=O)NC1CCCCC1
360	Tolazoline hydrochloride	1240	K21					Cl.C(C1=NCCN1)c1ccccc1
360	Furosemide	1241	E03					NS(=O)(=O)c1cc(C(O)=O)c(NCc2ccco2)cc1Cl
360	Ethionamide	1241	J13					CCc1cc(ccn1)C(N)=S
360	Debrisoquin sulfate	1241	K05					OS(O)(=O)=O.NC(=N)N1CCc2ccccc2C1.NC(=N)N1CCc2ccccc2C1
360	Tobramycin	1241	N09					NC[C@H]1O[C@H](O[C@@H]2[C@@H](N)C[C@@H](N)[C@H](O[C@H]3O[C@H](CO)[C@@H](O)[C@H](N)[C@H]3O)[C@H]2O)[C@H](N)C[C@@H]1O
360	Cromolyn disodium salt	1242	D05					[Na+].[Na+].OC(COc1cccc2oc(cc(=O)c12)C([O-])=O)COc1cccc2oc(cc(=O)c12)C([O-])=O
360	L(-)-vesamicol hydrochloride	1242	H22					Cl.O[C@@H]1CCCC[C@H]1N1CCC(CC1)c1ccccc1
360	Fursultiamine Hydrochloride	1243	I15					Cl.C\C(N(Cc1cnc(C)nc1N)C=O)=C(\CCO)SSCC1CCCO1
360	Besifloxacin hydrochloride	1243	L20					Cl.N[C@@H]1CCCCN(C1)c1c(F)cc2c(c1Cl)n(cc(C(O)=O)c2=O)C1CC1
359	Flavoxate hydrochloride	1240	B06					Cl.Cc1c(oc2c(cccc2c1=O)C(=O)OCCN1CCCCC1)-c1ccccc1
359	Idoxuridine	1240	C17					OC[C@H]1O[C@H](C[C@@H]1O)n1cc(I)c(=O)[nH]c1=O
359	Chlorothiazide	1240	D04					NS(=O)(=O)c1cc2c(cc1Cl)N=CNS2(=O)=O
359	Antipyrine	1240	E19					Cc1cc(=O)n(-c2ccccc2)n1C
359	Fipexide hydrochloride	1240	L18					Cl.Clc1ccc(OCC(=O)N2CCN(Cc3ccc4OCOc4c3)CC2)cc1
359	Isoquinoline, 6,7-dimethoxy-1-methyl-1,2,3,4-tetrahydro, hydrochloride	1241	L05					Cl.COc1cc2CCNC(C)c2cc1OC
359	(-)-Emtricitabine	1241	L12					Nc1nc(=O)n(cc1F)[C@@H]1CS[C@H](CO)O1
359	Folinic acid calcium salt	1242	C18					[Ca++].Nc1nc(=O)c2N(C=O)C(CNc3ccc(cc3)C(=O)N[C@@H](CCC([O-])=O)C([O-])=O)CNc2[nH]1
359	Meclofenoxate hydrochloride	1242	I08					Cl.CN(C)CCOC(=O)COc1ccc(Cl)cc1
359	Estropipate	1242	I17					C1CNCCN1.[H][C@@]12CCC(=O)[C@@]1(C)CC[C@]1([H])c3ccc(OS(O)(=O)=O)cc3CC[C@@]21[H]
359	Iopromide	1242	P05					COCC(=O)Nc1c(I)c(C(=O)NCC(O)CO)c(I)c(C(=O)N(C)CC(O)CO)c1I
358	Moxisylyte hydrochoride	1240	I05					Cl.CC(C)c1cc(OC(C)=O)c(C)cc1OCCN(C)C
358	Loxapine succinate	1240	K06					OC(=O)CCC(O)=O.CN1CCN(CC1)C1=Nc2ccccc2Oc2ccc(Cl)cc12
358	Ceftazidime pentahydrate	1241	B19					O.O.O.O.O.[O-]C(=O)C1=C(CS[C@]2([H])[C@H](NC(=O)C(=N/OC(C)(C)C(=O)O)\c3csc(N)n3)C(=O)N12)C[n+]1ccccc1
358	Salmeterol	1242	N12					OCc1cc(ccc1O)C(O)CNCCCCCCOCCCCc1ccccc1
357	Troleandomycin	1240	G13					CO[C@H]1C[C@H](O[C@H]2[C@H](C)[C@@H](O[C@@H]3O[C@H](C)C[C@@H]([C@H]3OC(C)=O)N(C)C)[C@@H](C)C[C@@]3(CO3)C(=O)[C@H](C)[C@@H](OC(C)=O)[C@@H](C)[C@@H](C)OC(=O)[C@@H]2C)O[C@@H](C)[C@@H]1OC(C)=O
357	Prochlorperazine dimaleate	1241	O19					OC(=O)\C=C/C(O)=O.OC(=O)\C=C/C(O)=O.CN1CCN(CCCN2c3ccccc3Sc3ccc(Cl)cc23)CC1
357	Dipivefrin hydrochloride	1241	P06					Cl.CNCC(O)c1ccc(OC(=O)C(C)(C)C)c(OC(=O)C(C)(C)C)c1
357	Hymecromone	1242	F04					Cc1cc(=O)oc2cc(O)ccc12
357	Nabumetone	1242	F20					COc1ccc2cc(CCC(C)=O)ccc2c1
357	Sulfameter	1242	I20					COc1cnc(NS(=O)(=O)c2ccc(N)cc2)nc1
357	Bendroflumethiazide	1242	M10					NS(=O)(=O)c1cc2c(NC(Cc3ccccc3)NS2(=O)=O)cc1C(F)(F)F
356	Norethindrone	1240	D08					[H][C@@]12CC[C@@](O)(C#C)[C@@]1(C)CC[C@]1([H])[C@@]3([H])CCC(=O)C=C3CC[C@@]21[H]
356	Cimetidine	1240	E13					CN\C(NC#N)=N\CCSCc1nc[nH]c1C
356	Cinnarizine	1240	H18					C(\C=C\c1ccccc1)N1CCN(CC1)C(c1ccccc1)c1ccccc1
356	Artemisinin	1241	D17					[H][C@@]12CC[C@@H](C)[C@]3([H])CC[C@@]4(C)OO[C@@]13[C@]([H])(OC(=O)[C@@H]2C)O4
356	Melatonin	1241	K18					COc1ccc2[nH]cc(CCNC(C)=O)c2c1
356	Vatalanib	1241	O04					Clc1ccc(Nc2nnc(Cc3ccncc3)c3ccccc23)cc1
356	Zomepirac sodium salt	1242	K20					[Na+].Cc1cc(CC([O-])=O)n(C)c1C(=O)c1ccc(Cl)cc1
355	Ampicillin trihydrate	1240	G10					O.O.O.CC1(C)S[C@@H]2[C@H](NC(=O)[C@H](N)c3ccccc3)C(=O)N2[C@H]1C(O)=O
355	Picotamide monohydrate	1240	G20					O.COc1ccc(cc1C(=O)NCc1cccnc1)C(=O)NCc1cccnc1
355	Tiabendazole	1241	J09					c1nc(cs1)-c1nc2ccccc2[nH]1
355	Sulfanilamide	1242	A20					Nc1ccc(cc1)S(N)(=O)=O
355	Ethynodiol diacetate	1242	F18					[H][C@@]12CC[C@@](OC(C)=O)(C#C)[C@@]1(C)CC[C@]1([H])[C@@]3([H])CC[C@H](OC(C)=O)C=C3CC[C@@]21[H]
355	Methotrimeprazine maleat salt	1242	O16					O=C(O)\C=C/C(=O)O.COc1ccc2Sc3ccccc3N(C[C@H](C)CN(C)C)c2c1
355	Reserpine	1242	P11					[H][C@]12C[C@@H](OC(=O)c3cc(OC)c(OC)c(OC)c3)[C@H](OC)[C@@H](C(=O)OC)[C@@]1([H])C[C@@]1([H])N(CCc3c1[nH]c1cc(OC)ccc31)C2
354	Diazoxide	1240	A16					CC1=Nc2ccc(Cl)cc2S(=O)(=O)N1
354	Triamterene	1240	G09					Nc1nc(N)c2nc(c(N)nc2n1)-c1ccccc1
354	Pyrimethamine	1240	G15					CCc1nc(N)nc(N)c1-c1ccc(Cl)cc1
354	Chlorpheniramine maleate	1240	G16					OC(=O)\C=C/C(O)=O.CN(C)CCC(c1ccc(Cl)cc1)c1ccccn1
354	Pentobarbital	1241	B10					CCCC(C)C1(CC)C(=O)NC(=O)NC1=O
354	Tosufloxacin hydrochloride	1241	M12					Cl.NC1CCN(C1)c1nc2n(cc(C(O)=O)c(=O)c2cc1F)-c1ccc(F)cc1F
354	Pyridoxine hydrochloride	1241	N08					Cl.Cc1ncc(CO)c(CO)c1O
354	Ketanserin tartrate hydrate	1241	O05					O.O[C@H]([C@@H](O)C(O)=O)C(O)=O.Fc1ccc(cc1)C(=O)C1CCN(CCn2c(=O)[nH]c3ccccc3c2=O)CC1
354	Flecainide acetate	1242	C12					CC(O)=O.FC(F)(F)COc1ccc(OCC(F)(F)F)c(c1)C(=O)NCC1CCCCN1
354	Flunixin meglumine	1242	E10					CNCC(O)C(O)C(O)C(O)CO.Cc1c(Nc2ncccc2C(O)=O)cccc1C(F)(F)F
354	Piperacillin sodium salt	1242	G12					[Na+].[H][C@]12SC(C)(C)[C@@H](N1C(=O)[C@@]2([H])NC(=O)[C@H](NC(=O)N1CCN(CC)C(=O)C1=O)c1ccccc1)C([O-])=O
354	Cefoxitin sodium salt	1242	H05					[Na+].[H][C@]12SCC(COC(N)=O)=C(N1C(=O)[C@]2(NC(=O)Cc1cccs1)OC)C([O-])=O
354	Trimeprazine tartrate	1242	J05					OC(C(O)C(O)=O)C(O)=O.CC(CN(C)C)CN1c2ccccc2Sc2ccccc12.CC(CN(C)C)CN1c2ccccc2Sc2ccccc12
354	Beclomethasone dipropionate	1242	L11					[H][C@@]12C[C@H](C)[C@](OC(=O)CC)(C(=O)COC(=O)CC)[C@@]1(C)C[C@H](O)[C@@]1(Cl)[C@@]2([H])CCC2=CC(=O)C=C[C@]12C
354	(-)-MK 801 hydrogen maleate	1242	L12					OC(=O)\C=C/C(O)=O.C[C@@]12N[C@@H](Cc3ccccc13)c1ccccc21
353	Riluzole hydrochloride	1240	B15					Cl.Nc1nc2ccc(OC(F)(F)F)cc2s1
353	Labetalol hydrochloride	1240	H16					Cl.CC(CCc1ccccc1)NCC(O)c1ccc(O)c(c1)C(N)=O
353	Mefenamic acid	1240	K09					Cc1cccc(Nc2ccccc2C(O)=O)c1C
353	Gemfibrozil	1240	L09					Cc1ccc(C)c(OCCCC(C)(C)C(O)=O)c1
353	Hexetidine	1241	P03					CCCCC(CC)CN1CN(CC(CC)CCCC)CC(C)(N)C1
353	Dolasetron mesilate	1242	B12					O.CS(O)(=O)=O.[H][C@]12C[C@@H](C[C@]3([H])C[C@]([H])(C1)C(=O)CN23)OC(=O)c1c[nH]c2ccccc12
353	Metyrapone	1242	F10					CC(C)(C(=O)c1cccnc1)c1cccnc1
352	Pefloxacine	1241	G04					CCn1cc(C(O)=O)c(=O)c2cc(F)c(cc12)N1CCN(C)CC1
351	Prednisolone	1240	H10					[H][C@@]12CC[C@](O)(C(=O)CO)[C@@]1(C)C[C@H](O)[C@@]1([H])[C@@]2([H])CCC2=CC(=O)C=C[C@]12C
351	Amlodipine	1241	C10					CCOC(=O)C1=C(COCCN)NC(C)=C(C1c1ccccc1Cl)C(=O)OC
351	Ceforanide	1241	M22					[H][C@@]1(NC(=O)Cc2ccccc2CN)C(=O)N2C(C(O)=O)=C(CSc3nnnn3CC(O)=O)CS[C@]12[H]
351	Citalopram Hydrobromide	1242	K05					Br.CN(C)CCCC1(OCc2cc(ccc12)C#N)c1ccc(F)cc1
350	Mephenesin	1240	D17					Cc1ccccc1OCC(O)CO
350	Camptothecine (S,+)	1240	H21					CC[C@@]1(O)C(=O)OCc2c1cc1-c3nc4ccccc4cc3Cn1c2=O
350	Diphemanil methylsulfate	1240	O19					COS([O-])(=O)=O.C[N+]1(C)CCC(CC1)=C(c1ccccc1)c1ccccc1
350	Ketoconazole	1241	M19					CC(=O)N1CCN(CC1)c1ccc(OC[C@H]2CO[C@@](Cn3ccnc3)(O2)c2ccc(Cl)cc2Cl)cc1
350	Viloxazine hydrochloride	1242	F17					Cl.CCOc1ccccc1OCC1CNCCO1
350	(+) -Levobunolol hydrochloride	1242	L15					Cl.CC(C)(C)NC[C@@H](O)COc1cccc2C(=O)CCCc12
350	Pridinol methanesulfonate salt	1242	O20					CS(O)(=O)=O.OC(CCN1CCCCC1)(c1ccccc1)c1ccccc1
349	Dizocilpine maleate	1240	E20					O=C(O)\C=C/C(=O)O.C[C@]12N[C@H](Cc3ccccc13)c1ccccc21
349	Naloxone hydrochloride	1240	G04					Cl.Oc1ccc2C[C@H]3N(CC=C)CC[C@@]45[C@@H](Oc1c24)C(=O)CC[C@@]35O
349	Tiapride hydrochloride	1240	L13					Cl.CCN(CC)CCNC(=O)c1cc(ccc1OC)S(C)(=O)=O
349	Acemetacin	1240	L14					COc1ccc2n(C(=O)c3ccc(Cl)cc3)c(C)c(CC(=O)OCC(O)=O)c2c1
349	Clenbuterol hydrochloride	1241	E11					Cl.CC(C)(C)NCC(O)c1cc(Cl)c(N)c(Cl)c1
349	Metergoline	1241	I09					[H][C@@]12Cc3cn(C)c4cccc(c34)[C@@]1([H])C[C@@H](CNC(=O)OCc1ccccc1)CN2C
349	Clofibric acid	1242	M08					CC(C)(Oc1ccc(Cl)cc1)C(O)=O
348	Aminopurine, 6-benzyl	1240	F19					C(Nc1ncnc2nc[nH]c12)c1ccccc1
348	Vincamine	1240	H04					[H][C@]12N3CCC[C@@]1(CC)C[C@](O)(C(=O)OC)n1c2c(CC3)c2ccccc12
348	Brinzolamide	1241	I11					CCN[C@H]1CN(CCCOC)S(=O)(=O)c2sc(cc12)S(N)(=O)=O
348	Ebselen	1242	C22					O=c1n([se]c2ccccc12)-c1ccccc1
348	Methyl benzethonium chloride	1242	M11					[Cl-].Cc1cc(ccc1OCCOCC[N+](C)(C)Cc1ccccc1)C(C)(C)CC(C)(C)C
347	Indapamide	1240	L21					CC1Cc2ccccc2N1NC(=O)c1ccc(Cl)c(c1)S(N)(=O)=O
347	Diperodon hydrochloride	1240	L22					Cl.O=C(Nc1ccccc1)OCC(CN1CCCCC1)OC(=O)Nc1ccccc1
347	Isoxsuprine hydrochloride	1240	M17					Cl.CC(COc1ccccc1)NC(C)C(O)c1ccc(O)cc1
347	Sibutramine HCl	1241	F15					Cl.CC(C)CC(N(C)C)C1(CCC1)c1ccc(Cl)cc1
347	Procyclidine hydrochloride	1242	J09					Cl.OC(CCN1CCCC1)(C1CCCCC1)c1ccccc1
347	Sulfabenzamide	1242	O03					Nc1ccc(cc1)S(=O)(=O)NC(=O)c1ccccc1
346	Trimethadione	1241	H11					CN1C(=O)OC(C)(C)C1=O
346	Primidone	1242	L08					CCC1(C(=O)NCNC1=O)c1ccccc1
346	Finasteride	1242	O15					[H][C@@]12CC[C@H](C(=O)NC(C)(C)C)[C@@]1(C)CC[C@@]1([H])[C@@]2([H])CC[C@@]2([H])NC(=O)C=C[C@]12C
346	Deoxycorticosterone	1242	P16					[H][C@@]12CC[C@H](C(=O)CO)[C@@]1(C)CC[C@@]1([H])[C@@]2([H])CCC2=CC(=O)CC[C@]12C
345	Diphenidol hydrochloride	1240	D06					Cl.OC(CCCN1CCCCC1)(c1ccccc1)c1ccccc1
345	Dimenhydrinate	1240	F12					Cn1c2nc(Cl)[nH]c2c(=O)n(C)c1=O.CN(C)CCOC(c1ccccc1)c1ccccc1
345	Tropicamide	1240	N17					CCN(Cc1ccncc1)C(=O)C(CO)c1ccccc1
345	Scopolamin-N-oxide hydrobromide	1240	P05					Br.[H][C@]12O[C@@]1([H])[C@]1([H])C[C@@H](C[C@@]2([H])[N+]1(C)[O-])OC(=O)[C@H](CO)c1ccccc1
345	Morpholinoethylamino-3-benzocyclohepta-(5,6-c)-pyridazine dihydrochloride	1241	A14					Cl.Cl.C(CN1CCOCC1)Nc1cc2CCCc3ccccc3-c2nn1
345	Iohexol	1241	H05					CC(=O)N(CC(O)CO)c1c(I)c(C(=O)NCC(O)CO)c(I)c(C(=O)NCC(O)CO)c1I
345	(+)-Isoproterenol (+)-bitartrate salt	1242	H04					O[C@H]([C@@H](O)C(O)=O)C(O)=O.CC(C)NC[C@@H](O)c1ccc(O)c(O)c1
345	Pranoprofen	1242	I03					CC(C(O)=O)c1ccc2Oc3ncccc3Cc2c1
345	Olanzapine	1242	J03					CN1CCN(CC1)C1=Nc2ccccc2Nc2sc(C)cc12
344	Ethambutol dihydrochloride	1240	E17					Cl.Cl.CC[C@H](CO)NCCN[C@H](CC)CO
344	Chloramphenicol	1240	G03					OC[C@@H](NC(=O)C(Cl)Cl)[C@H](O)c1ccc(cc1)[N+]([O-])=O
344	Clindamycin hydrochloride	1240	K16					Cl.CCC[C@@H]1C[C@H](N(C)C1)C(=O)N[C@H]([C@H](C)Cl)C1O[C@H](SC)[C@H](O)[C@@H](O)[C@H]1O
344	Fomepizole	1241	H14					Cc1cn[nH]c1
344	Aminohippuric acid	1242	D12					Nc1ccc(cc1)C(=O)NCC(O)=O
344	Estrone	1242	H10					[H][C@@]12CCC(=O)[C@@]1(C)CC[C@]1([H])c3ccc(O)cc3CC[C@@]21[H]
344	Nitrendipine	1242	H14					CCOC(=O)C1=C(C)NC(C)=C(C1c1cccc(c1)[N+]([O-])=O)C(=O)OC
344	Leflunomide	1242	K06					Cc1oncc1C(=O)Nc1ccc(cc1)C(F)(F)F
344	Trihexyphenidyl-D,L Hydrochloride	1242	M03					Cl.OC(CCN1CCCCC1)(C1CCCCC1)c1ccccc1
344	Sertaconazole nitrate	1243	A12					O[N+]([O-])=O.Clc1ccc(C(Cn2ccnc2)OCc2csc3c(Cl)cccc23)c(Cl)c1
343	Dexamethasone acetate	1240	I22					[H][C@@]12C[C@@H](C)[C@](O)(C(=O)COC(C)=O)[C@@]1(C)C[C@H](O)[C@@]1(F)[C@@]2([H])CCC2=CC(=O)C=C[C@]12C
343	Homochlorcyclizine dihydrochloride	1240	J08					Cl.Cl.CN1CCCN(CC1)C(c1ccccc1)c1ccc(Cl)cc1
343	Cyanocobalamin	1241	G08					OC[C@H]1O[C@@H]([C@H](O)[C@@H]1OP([O-])(=O)O[C@H](C)CNC(=O)CC[C@]1(C)[C@@H](CC(=O)N)[C@@]2([H])N=C1\C(C)=C1/N=C(/C=C3\N=C(\C(\C)=C4\[C@@H](CCC(=O)N)[C@](C)(CC(=O)N)[C@@]2(C)N4[Co+]C#N)[C@@](C)(CC(=O)N)[C@@H]3CCC(=O)N)C(C)(C)[C@@H]1CCC(=O)N)n1cnc2cc(C)c(C)cc12
343	Triflusal	1241	J17					CC(=O)Oc1cc(ccc1C(O)=O)C(F)(F)F
343	Opipramol dihydrochloride	1242	G07					Cl.Cl.OCCN1CCN(CCCN2c3ccccc3C=Cc3ccccc23)CC1
343	Nimodipine	1242	H18					COCCOC(=O)C1=C(C)NC(C)=C(C1c1cccc(c1)[N+]([O-])=O)C(=O)OC(C)C
343	Megestrol acetate	1242	P14					[H][C@@]12CC[C@](OC(C)=O)(C(C)=O)[C@@]1(C)CC[C@@]1([H])[C@@]2([H])C=C(C)C2=CC(=O)CC[C@]12C
342	Hexamethonium dibromide dihydrate	1240	G17					O.O.[Br-].[Br-].C[N+](C)(C)CCCCCC[N+](C)(C)C
342	Perhexiline maleate	1240	J14					OC(=O)\C=C/C(O)=O.C(C(C1CCCCC1)C1CCCCC1)C1CCCCN1
342	Sulfinpyrazone	1240	J22					O=C1C(CCS(=O)c2ccccc2)C(=O)N(N1c1ccccc1)c1ccccc1
342	Dihydroergotamine tartrate	1240	M22					OC(C(O)C(O)=O)C(O)=O.[H][C@@]12CCCN1C(=O)[C@H](Cc1ccccc1)N1C(=O)[C@](C)(NC(=O)[C@H]3CN(C)[C@]4([H])Cc5c[nH]c6cccc(c56)C4([H])C3)O[C@@]21O.[H][C@@]12CCCN1C(=O)[C@H](Cc1ccccc1)N1C(=O)[C@](C)(NC(=O)[C@H]3CN(C)[C@]4([H])Cc5c[nH]c6cccc(c56)[C@@]4([H])C3)O[C@@]21O
342	Camylofine chlorhydrate	1241	F06					Cl.Cl.CCN(CC)CCNC(C(=O)OCCC(C)C)c1ccccc1
342	Monensin sodium salt	1242	E18					[Na+].[H][C@@]1(C[C@H](C)[C@@]([H])(O1)[C@]1(CC)CC[C@@]([H])(O1)[C@]1(C)CC[C@]2(C[C@H](O)[C@@H](C)[C@]([H])(O2)[C@@H](C)[C@@H](OC)[C@H](C)C([O-])=O)O1)[C@@]1([H])O[C@@](O)(CO)[C@H](C)C[C@@H]1C
341	Norethynodrel	1240	E09					[H][C@@]12CC[C@@](O)(C#C)[C@@]1(C)CC[C@]1([H])C3=C(CC[C@@]21[H])CC(=O)CC3
341	Doxepin hydrochloride	1240	F08					Cl.CN(C)CC\C=C1/c2ccccc2COc2ccccc12
341	Lidoflazine	1241	M03					Cc1cccc(C)c1NC(=O)CN1CCN(CCCC(c2ccc(F)cc2)c2ccc(F)cc2)CC1
341	Zonisamide	1242	E19					NS(=O)(=O)Cc1noc2ccccc12
340	Glutethimide, para-amino	1240	B10					CCC1(CCC(=O)NC1=O)c1ccc(N)cc1
340	Niflumic acid	1240	D12					OC(=O)c1cccnc1Nc1cccc(c1)C(F)(F)F
340	Nomifensine maleate	1240	E18					OC(=O)\C=C/C(O)=O.CN1CC(c2ccccc2)c2cccc(N)c2C1
340	Methylprednisolone, 6-alpha	1240	H20					[H][C@@]12CC[C@](O)(C(=O)CO)[C@@]1(C)C[C@H](O)[C@@]1([H])[C@@]2([H])C[C@H](C)C2=CC(=O)C=C[C@]12C
340	Trichlorfon	1240	K03					COP(=O)(OC)C(O)C(Cl)(Cl)Cl
340	Mebendazole	1240	L15					COC(=O)Nc1nc2cc(ccc2[nH]1)C(=O)c1ccccc1
340	Norfloxacin	1240	N03					CCn1cc(C(O)=O)c(=O)c2cc(F)c(cc12)N1CCNCC1
340	Neomycin sulfate	1240	O18					OS(O)(=O)=O.NC[C@@H]1O[C@H](O[C@@H]2[C@@H](CO)O[C@@H](O[C@@H]3[C@@H](O)[C@H](N)C[C@H](N)[C@H]3O[C@H]3O[C@H](CN)[C@@H](O)[C@H](O)[C@H]3N)[C@@H]2O)[C@H](N)[C@@H](O)[C@@H]1O
339	Disulfiram	1240	C16					CCN(CC)C(=S)SSC(=S)N(CC)CC
339	Oxymetazoline hydrochloride	1240	N09					Cl.Cc1cc(c(O)c(C)c1CC1=NCCN1)C(C)(C)C
339	Terbutaline hemisulfate	1241	O03					OS(O)(=O)=O.CC(C)(C)NCC(O)c1cc(O)cc(O)c1.CC(C)(C)NCC(O)c1cc(O)cc(O)c1
339	Nalidixic acid sodium salt	1242	G09					[Na+].CCn1cc(C([O-])=O)c(=O)c2ccc(C)nc12
338	Oxandrolone	1240	E22					[H][C@@]12CC[C@](C)(O)[C@@]1(C)CC[C@@]1([H])[C@@]2([H])CC[C@@]2([H])CC(=O)OC[C@]12C
338	Chloroquine diphosphate	1241	N17					OP(O)(O)=O.OP(O)(O)=O.CCN(CC)CCCC(C)Nc1ccnc2cc(Cl)ccc12
338	Iodixanol	1242	J17					CC(=O)N(CC(O)CN(C(C)=O)c1c(I)c(C(=O)NCC(O)CO)c(I)c(C(=O)NCC(O)CO)c1I)c1c(I)c(C(=O)NCC(O)CO)c(I)c(C(=O)NCC(O)CO)c1I
337	Griseofulvin	1240	N13					COC1=CC(=O)C[C@@H](C)[C@]11Oc2c(C1=O)c(OC)cc(OC)c2Cl
337	Bromperidol	1241	F19					OC1(CCN(CCCC(=O)c2ccc(F)cc2)CC1)c1ccc(Br)cc1
337	Chlorcyclizine hydrochloride	1242	M13					Cl.CN1CCN(CC1)C(c1ccccc1)c1ccc(Cl)cc1
336	Tamoxifen citrate	1240	M14					OC(=O)CC(O)(CC(O)=O)C(O)=O.CC\C(=C(/c1ccccc1)c1ccc(OCCN(C)C)cc1)c1ccccc1
336	Bambuterol hydrochloride	1241	I03					Cl.CN(C)C(=O)Oc1cc(OC(=O)N(C)C)cc(c1)C(O)CNC(C)(C)C
336	Clobutinol hydrochloride	1241	I06					Cl.CC(CN(C)C)C(C)(O)Cc1ccc(Cl)cc1
336	Colchicine	1241	I07					COc1cc2CC[C@H](NC(C)=O)c3cc(=O)c(OC)ccc3-c2c(OC)c1OC
336	Progesterone	1241	O16					[H][C@@]12CC[C@H](C(C)=O)[C@@]1(C)CC[C@@]1([H])[C@@]2([H])CCC2=CC(=O)CC[C@]12C
336	Clioquinol	1242	B14					Oc1c(I)cc(Cl)c2cccnc12
336	Sulconazole nitrate	1242	B21					O[N+]([O-])=O.Clc1ccc(CSC(Cn2ccnc2)c2ccc(Cl)cc2Cl)cc1
336	Ethopropazine hydrochloride	1242	H21					Cl.CCN(CC)C(C)CN1c2ccccc2Sc2ccccc12
336	Algestone acetophenide	1243	F16					[H][C@@]12C[C@H]3OC(C)(O[C@@]3(C(C)=O)[C@@]1(C)CC[C@@]1([H])[C@@]2([H])CCC2=CC(=O)CC[C@]12C)c1ccccc1
335	Fendiline hydrochloride	1240	F22					Cl.CC(NCCC(c1ccccc1)c1ccccc1)c1ccccc1
335	Diphenhydramine hydrochloride	1240	M11					Cl.CN(C)CCOC(c1ccccc1)c1ccccc1
335	Zaprinast	1241	C11					CCCOc1ccccc1-c1nc(=O)c2[nH]nnc2[nH]1
334	Sulfaphenazole	1240	E03					Nc1ccc(cc1)S(=O)(=O)Nc1ccnn1-c1ccccc1
334	Thalidomide	1240	H05					O=C1N(C2CCC(=O)NC2=O)C(=O)c2ccccc12
334	Phentolamine hydrochloride	1240	N21					Cl.Cc1ccc(cc1)N(CC1=NCCN1)c1cccc(O)c1
334	Todralazine hydrochloride	1240	O03					Cl.CCOC(=O)NNc1nncc2ccccc12
334	Adrenosterone	1242	D20					[H][C@@]12CCC(=O)[C@@]1(C)CC(=O)[C@@]1([H])[C@@]2([H])CCC2=CC(=O)CC[C@]12C
334	Nizatidine	1242	J04					CN\C(NCCSCc1csc(CN(C)C)n1)=C\[N+]([O-])=O
334	Flucytosine	1242	L10					Nc1nc(=O)[nH]cc1F
333	Betazole hydrochloride	1240	I07					Cl.Cl.NCCc1cc[nH]n1
332	Homatropine hydrobromide (R,S)	1240	M05					Br.[H][C@]12CC[C@]([H])(C[C@@H](C1)OC(=O)C(O)c1ccccc1)N2C
332	Flubendazol	1242	D06					COC(=O)Nc1nc2cc(ccc2[nH]1)C(=O)c1ccc(F)cc1
332	Sarafloxacin	1243	K18					OC(=O)c1cn(-c2ccc(F)cc2)c2cc(N3CCNCC3)c(F)cc2c1=O
331	Pindolol	1240	A22					CC(C)NCC(O)COc1cccc2[nH]ccc12
331	Flutamide	1240	D21					CC(C)C(=O)Nc1ccc(c(c1)C(F)(F)F)[N+]([O-])=O
331	Dehydrocholic acid	1240	I08					[H][C@@]12CC[C@H]([C@H](C)CCC(O)=O)[C@@]1(C)C(=O)C[C@@]1([H])[C@@]2([H])C(=O)C[C@]2([H])CC(=O)CC[C@]12C
331	Mefexamide hydrochloride	1240	L11					Cl.CCN(CC)CCNC(=O)COc1ccc(OC)cc1
331	Dihydrostreptomycin sulfate	1240	O20					OS(O)(=O)=O.OS(O)(=O)=O.OS(O)(=O)=O.CN[C@H]1[C@H](O)[C@@H](O)[C@H](CO)O[C@H]1O[C@H]1[C@H](O[C@@H]2[C@@H](O)[C@H](O)[C@@H](NC(N)=N)[C@H](O)[C@H]2NC(N)=N)O[C@@H](C)[C@]1(O)CO.CN[C@H]1[C@H](O)[C@@H](O)[C@H](CO)O[C@H]1O[C@H]1[C@H](O[C@@H]2[C@@H](O)[C@H](O)[C@@H](NC(N)=N)[C@H](O)[C@H]2NC(N)=N)O[C@@H](C)[C@]1(O)CO
331	Proglumide	1240	P21					CCCN(CCC)C(=O)C(CCC(O)=O)NC(=O)c1ccccc1
330	Clonidine hydrochloride	1240	B18					Cl.Clc1cccc(Cl)c1NC1=NCCN1
330	Nicardipine hydrochloride	1241	M07					Cl.COC(=O)C1=C(C)NC(C)=C(C1c1cccc(c1)[N+]([O-])=O)C(=O)OCCN(C)Cc1ccccc1
330	Promethazine hydrochloride	1242	B18					Cl.CC(CN1c2ccccc2Sc2ccccc12)N(C)C
330	Ibutilide fumarate	1242	I11					OC(=O)\C=C\C(O)=O.CCCCCCCN(CC)CCCC(O)c1ccc(NS(C)(=O)=O)cc1.CCCCCCCN(CC)CCCC(O)c1ccc(NS(C)(=O)=O)cc1
329	Oxethazaine	1240	K17					CN(C(=O)CN(CCO)CC(=O)N(C)C(C)(C)Cc1ccccc1)C(C)(C)Cc1ccccc1
329	Piroxicam	1240	L03					CN1C(C(=O)Nc2ccccn2)=C(O)c2ccccc2S1(=O)=O
329	Canrenoic acid potassium salt	1240	M18					[K+].[H][C@@]12CC[C@@](O)(CCC([O-])=O)[C@@]1(C)CC[C@@]1([H])[C@@]2([H])C=CC2=CC(=O)CC[C@]12C
329	Guanethidine sulfate	1240	P16					OS(O)(=O)=O.NC(=N)NCCN1CCCCCCC1.NC(=N)NCCN1CCCCCCC1
329	S(-)Eticlopride hydrochloride	1242	L06					Cl.CCN1CCC[C@H]1CNC(=O)c1c(O)c(CC)cc(Cl)c1OC
328	Perphenazine	1240	I12					OCCN1CCN(CCCN2c3ccccc3Sc3ccc(Cl)cc23)CC1
328	Lisinopril	1240	N04					O.O.NCCCC[C@H](N[C@@H](CCc1ccccc1)C(O)=O)C(=O)N1CCC[C@H]1C(O)=O
328	Mitoxantrone dihydrochloride	1241	M11					Cl.Cl.OCCNCCNc1ccc(NCCNCCO)c2C(=O)c3c(O)ccc(O)c3C(=O)c12
327	Secnidazole	1242	I05					CC(O)Cn1c(C)ncc1[N+]([O-])=O
327	Alexidine dihydrochloride	1242	K16					Cl.Cl.CCCCC(CC)CNC(=N)NC(=N)NCCCCCCNC(=N)NC(=N)NCC(CC)CCCC
326	Methotrexate	1240	K12					CN(Cc1cnc2nc(N)nc(N)c2n1)c1ccc(cc1)C(=O)N[C@@H](CCC(O)=O)C(O)=O
326	Loperamide hydrochloride	1240	M10					Cl.CN(C)C(=O)C(CCN1CCC(O)(CC1)c1ccc(Cl)cc1)(c1ccccc1)c1ccccc1
326	Telenzepine dihydrochloride	1240	N08					Cl.Cl.CN1CCN(CC(=O)N2c3c(C)scc3C(=O)Nc3ccccc23)CC1
326	Clofilium tosylate	1240	P20					Cc1ccc(cc1)S([O-])(=O)=O.CCCCCCC[N+](CC)(CC)CCCCc1ccc(Cl)cc1
326	Terconazole	1241	D11					CC(C)N1CCN(CC1)c1ccc(OC[C@H]2CO[C@@](Cn3cncn3)(O2)c2ccc(Cl)cc2Cl)cc1
325	Zimelidine dihydrochloride monohydrate	1240	C06					O.Cl.Cl.CN(C)C\C=C(/c1ccc(Br)cc1)c1cccnc1
325	Verapamil hydrochloride	1240	M04					Cl.COc1ccc(CCN(C)CCCC(C#N)(C(C)C)c2ccc(OC)c(OC)c2)cc1OC
325	Clemizole hydrochloride	1240	N15					Cl.Clc1ccc(Cn2c(CN3CCCC3)nc3ccccc23)cc1
324	Busulfan	1240	A20					CS(=O)(=O)OCCCCOS(C)(=O)=O
324	Albendazole	1240	B16					CCCSc1ccc2[nH]c(NC(=O)OC)nc2c1
324	Nefopam hydrochloride	1240	N19					Cl.CN1CCOC(c2ccccc2)c2ccccc2C1
324	Nafronyl oxalate	1241	K15					OC(=O)C(O)=O.CCN(CC)CCOC(=O)C(CC1CCCO1)Cc1cccc2ccccc12
323	Phenprobamate	1243	H22					NC(=O)OCCCc1ccccc1
322	Pirenzepine dihydrochloride	1240	I20					Cl.Cl.CN1CCN(CC(=O)N2c3ccccc3C(=O)Nc3cccnc23)CC1
322	Trimethobenzamide hydrochloride	1240	O21					Cl.COc1cc(cc(OC)c1OC)C(=O)NCc1ccc(OCCN(C)C)cc1
321	Metaraminol bitartrate	1240	H15					O[C@H]([C@@H](O)C(O)=O)C(O)=O.O[C@H]([C@@H](O)C(O)=O)C(O)=O.C[C@H](N)[C@H](O)c1cccc(O)c1
321	Didanosine	1240	O08					OC[C@@H]1CC[C@@H](O1)n1cnc2c1nc[nH]c2=O
320	Pimethixene maleate	1240	L10					OC(=O)\C=C/C(O)=O.CN1CCC(CC1)=C1c2ccccc2Sc2ccccc12
319	Haloperidol	1240	G12					OC1(CCN(CCCC(=O)c2ccc(F)cc2)CC1)c1ccc(Cl)cc1
318	Pheniramine maleate	1240	K19					OC(=O)\C=C/C(O)=O.CN(C)CCC(c1ccccc1)c1ccccn1
318	Adiphenine hydrochloride	1240	O11					Cl.CCN(CC)CCOC(=O)C(c1ccccc1)c1ccccc1
317	Chlorhexidine	1240	M08					Clc1ccc(NC(=N)NC(=N)NCCCCCCNC(=N)NC(=N)Nc2ccc(Cl)cc2)cc1
317	Chlorpromazine hydrochloride	1240	M09					Cl.CN(C)CCCN1c2ccccc2Sc2ccc(Cl)cc12
317	Propafenone hydrochloride	1241	D19					Cl.CCCNCC(O)COc1ccccc1C(=O)CCc1ccccc1
317	Nafcillin sodium salt monohydrate	1242	J07					O.[Na+].[H][C@@]1(NC(=O)c2c(OCC)ccc3ccccc23)C(=O)N2[C@@H](C([O-])=O)C(C)(C)S[C@]12[H]
317	Thiethylperazine dimalate	1243	E18					OC(CC(O)=O)C(O)=O.OC(CC(O)=O)C(O)=O.CCSc1ccc2Sc3ccccc3N(CCCN3CCN(C)CC3)c2c1
316	Trazodone hydrochloride	1240	L06					Cl.Clc1cccc(c1)N1CCN(CCCn2nc3ccccn3c2=O)CC1
316	Miconazole	1240	M15					Clc1ccc(COC(Cn2ccnc2)c2ccc(Cl)cc2Cl)c(Cl)c1
316	Acitretin	1242	E17					COc1cc(C)c(\C=C\C(\C)=C\C=C\C(\C)=C\C(O)=O)c(C)c1C
315	Ticlopidine hydrochloride	1240	I15					Cl.Clc1ccccc1CN1CCc2sccc2C1
315	Epirubicin hydrochloride	1243	N04					Cl.[H][C@@]1(C[C@@](O)(Cc2c(O)c3C(=O)c4cccc(OC)c4C(=O)c3c(O)c12)C(=O)CO)O[C@@H]1C[C@H](N)[C@@H](O)[C@H](C)O1
314	Pentoxifylline	1240	H13					CC(=O)CCCCn1c(=O)n(C)c2ncn(C)c2c1=O
314	Thioproperazine dimesylate	1240	M20					CS(O)(=O)=O.CS(O)(=O)=O.CN(C)S(=O)(=O)c1ccc2Sc3ccccc3N(CCCN3CCN(C)CC3)c2c1
314	Erythromycin	1240	O04					CC[C@H]1OC(=O)[C@H](C)[C@@H](O[C@H]2C[C@@](C)(OC)[C@@H](O)[C@H](C)O2)[C@H](C)[C@@H](O[C@@H]2O[C@H](C)C[C@@H]([C@H]2O)N(C)C)[C@](C)(O)C[C@@H](C)C(=O)[C@H](C)[C@@H](O)[C@]1(C)O
313	Oxolinic acid	1240	H07					CCn1cc(C(O)=O)c(=O)c2cc3OCOc3cc12
313	Spiperone	1240	J18					Fc1ccc(cc1)C(=O)CCCN1CCC2(CC1)N(CNC2=O)c1ccccc1
313	Isoetharine mesylate salt	1242	E20					CS(O)(=O)=O.CCC(NC(C)C)C(O)c1ccc(O)c(O)c1
312	Benoxinate hydrochloride	1240	K15					Cl.CCCCOc1cc(ccc1N)C(=O)OCCN(CC)CC
312	Pyrantel tartrate	1240	L05					O[C@@H](C(=O)O)[C@@H](O)C(=O)O.CN1CCCN=C1\C=C\c1cccs1
312	Thonzonium bromide	1242	J12					[Br-].CCCCCCCCCCCCCCCC[N+](C)(C)CCN(Cc1ccc(OC)cc1)c1ncccn1
312	Lymecycline	1243	G21					[H][C@@]12C[C@@]3([H])C(C(=O)c4c(O)cccc4[C@@]3(C)O)=C(O)[C@]1(O)C(=O)C(C(=O)NCNC(CCCCN)C(O)=O)=C(O)[C@H]2N(C)C
311	Ofloxacin	1240	P15					CC1COc2c(N3CCN(C)CC3)c(F)cc3c2n1cc(C(O)=O)c3=O
311	Dosulepin hydrochloride	1241	B17					Cl.CN(C)CC\C=C1/c2ccccc2CSc2ccccc12
310	Benzydamine hydrochloride	1240	L16					Cl.CN(C)CCCOc1nn(Cc2ccccc2)c2ccccc12
310	Doxazosin mesylate	1242	L17					CS(O)(=O)=O.COc1cc2nc(nc(N)c2cc1OC)N1CCN(CC1)C(=O)C1COc2ccccc2O1
310	Fenoldopam	1243	H14					Oc1ccc(cc1)C1CNCCc2c(Cl)c(O)c(O)cc12
309	Tioconazole	1240	I10					Clc1sccc1COC(Cn1ccnc1)c1ccc(Cl)cc1Cl
309	Hydroxyzine dihydrochloride	1240	K08					Cl.Cl.OCCOCCN1CCN(CC1)C(c1ccccc1)c1ccc(Cl)cc1
309	Econazole nitrate	1240	N10					O[N+]([O-])=O.Clc1ccc(COC(Cn2ccnc2)c2ccc(Cl)cc2Cl)cc1
309	Amodiaquin dihydrochloride dihydrate	1240	N20					O.O.Cl.Cl.CCN(CC)Cc1cc(Nc2ccnc3cc(Cl)ccc23)ccc1O
309	(-)-Eseroline fumarate salt	1243	I06					O=C(O)\C=C\C(=O)O.CN1CC[C@@]2(C)c3cc(O)ccc3N(C)[C@]12[H]
308	Diltiazem hydrochloride	1240	K10					Cl.COc1ccc(cc1)[C@@H]1Sc2ccccc2N(CCN(C)C)C(=O)[C@@H]1OC(C)=O
308	Irsogladine maleate	1242	E21					OC(=O)\C=C/C(O)=O.Nc1nc(N)nc(n1)-c1cc(Cl)ccc1Cl
307	Clomipramine hydrochloride	1240	F20					Cl.CN(C)CCCN1c2ccccc2CCc2ccc(Cl)cc12
306	Promazine hydrochloride	1242	K07					Cl.CN(C)CCCN1c2ccccc2Sc2ccccc12
306	Merbromin	1242	M16					[Na+].[Na+].O[Hg]c1c([O-])c(Br)cc2c1Oc1cc([O-])c(Br)cc1C21OC(=O)c2ccccc12
305	Gabexate mesilate	1243	I17					CS(O)(=O)=O.CCOC(=O)c1ccc(OC(=O)CCCCCNC(N)=N)cc1
304	Diflunisal	1240	G19					OC(=O)c1cc(ccc1O)-c1ccc(F)cc1F
304	Mefloquine hydrochloride	1240	I14					Cl.OC(C1CCCCN1)c1cc(nc2c(cccc12)C(F)(F)F)C(F)(F)F
303	Nitrofurantoin	1240	B17					[O-][N+](=O)c1ccc(\C=N\N2CC(=O)NC2=O)o1
303	Flumequine	1240	J09					CC1CCc2cc(F)cc3c2n1cc(C(O)=O)c3=O
301	Thyroxine (L)	1241	A08					N[C@@H](Cc1cc(I)c(Oc2cc(I)c(O)c(I)c2)c(I)c1)C(O)=O
299	Metoclopramide monohydrochloride	1240	J19					Cl.CCN(CC)CCNC(=O)c1cc(Cl)c(N)cc1OC
299	Trifluoperazine dihydrochloride	1240	P08					Cl.Cl.CN1CCN(CCCN2c3ccccc3Sc3ccc(cc23)C(F)(F)F)CC1
298	Pyrilamine maleate	1240	J20					OC(=O)\C=C/C(O)=O.COc1ccc(CN(CCN(C)C)c2ccccn2)cc1
298	Liothyronine	1242	L07					N[C@@H](Cc1cc(I)c(Oc2ccc(O)c(I)c2)c(I)c1)C(O)=O
297	Dequalinium dichloride	1241	M17					[Cl-].[Cl-].Cc1cc(N)c2ccccc2[n+]1CCCCCCCCCC[n+]1c(C)cc(N)c2ccccc12
296	Bromocryptine mesylate	1240	I04					CS(O)(=O)=O.[H][C@@]12CCCN1C(=O)[C@H](CC(C)C)N1C(=O)[C@](NC(=O)[C@H]3CN(C)[C@]4([H])Cc5c(Br)[nH]c6cccc(C4=C3)c56)(O[C@@]21O)C(C)C
296	Isoconazole	1240	I16					Clc1ccc(C(Cn2ccnc2)OCc2c(Cl)cccc2Cl)c(Cl)c1
296	Dibucaine	1240	O13					CCCCOc1cc(C(=O)NCCN(CC)CC)c2ccccc2n1
296	Dioxybenzone	1242	D18					COc1ccc(C(=O)c2ccccc2O)c(O)c1
296	Luteolin	1242	N21					Oc1cc(O)c2c(c1)oc(cc2=O)-c1ccc(O)c(O)c1
295	Xylometazoline hydrochloride	1240	N07					Cl.Cc1cc(cc(C)c1CC1=NCCN1)C(C)(C)C
295	Mebeverine hydrochloride	1240	N22					Cl.CCN(CCCCOC(=O)c1ccc(OC)c(OC)c1)C(C)Cc1ccc(OC)cc1
295	Orphenadrine hydrochloride	1240	P19					Cl.CN(C)CCOC(c1ccccc1)c1ccccc1C
294	Minaprine dihydrochloride	1240	M13					Cl.Cl.Cc1cc(nnc1NCCN1CCOCC1)-c1ccccc1
293	Ziprasidone Hydrochloride	1241	B04					Cl.Clc1cc2NC(=O)Cc2cc1CCN1CCN(CC1)c1nsc2ccccc12
288	Nimesulide	1240	H09					CS(=O)(=O)Nc1ccc(cc1Oc1ccccc1)[N+]([O-])=O
288	Chloroxine	1240	O06					Oc1c(Cl)cc(Cl)c2cccnc12
288	Sulindac	1240	O07					CC1=C(CC(O)=O)c2cc(F)ccc2\C1=C/c1ccc(cc1)S(C)=O
288	Pranlukast	1242	E03					O=C(Nc1cccc2c1oc(cc2=O)-c1nnn[nH]1)c1ccc(OCCCCc2ccccc2)cc1
287	Imipramine hydrochloride	1240	O05					Cl.CN(C)CCCN1c2ccccc2CCc2ccccc12
287	Benzoxiquine	1243	J10					O=C(Oc1cccc2cccnc12)c1ccccc1
286	Dantrolene sodium salt	1240	L04					[Na+].[O-]C1=NC(=O)CN1\N=C\c1ccc(o1)-c1ccc(cc1)[N+]([O-])=O
286	Dilazep dihydrochloride	1240	P13					Cl.Cl.COc1cc(cc(OC)c1OC)C(=O)OCCCN1CCCN(CCCOC(=O)c2cc(OC)c(OC)c(OC)c2)CC1
284	Alfacalcidol	1241	F14					CC(C)CCC[C@@H](C)[C@H]1CC[C@@]2([H])\C(CCC[C@]12C)=C/C=C1\C[C@@H](O)C[C@H](O)C1=C
282	Quinidine hydrochloride monohydrate	1240	H22					O.Cl.[H][C@@]12CCN(C[C@@H]1C=C)[C@]([H])(C2)[C@@H](O)c1ccnc2ccc(OC)cc12
282	Dicyclomine hydrochloride	1240	I17					Cl.CCN(CC)CCOC(=O)C1(CCCCC1)C1CCCCC1
282	Sulfasalazine	1241	H21					OC(=O)c1cc(ccc1O)\N=N\c1ccc(cc1)S(=O)(=O)Nc1ccccn1
281	Irinotecan hydrochloride trihydrate	1242	I21					O.O.O.Cl.CCc1c2Cn3c(cc4c(COC(=O)[C@]4(O)CC)c3=O)-c2nc2ccc(OC(=O)N3CCC(CC3)N3CCCCC3)cc12
280	Triflupromazine hydrochloride	1240	K07					Cl.CN(C)CCCN1c2ccccc2Sc2ccc(cc12)C(F)(F)F
279	Pergolide mesylate	1240	L12					CS(O)(=O)=O.[H][C@@]12Cc3c[nH]c4cccc(c34)[C@@]1([H])C[C@@H](CSC)CN2CCC
279	Homosalate	1243	I22					CC1CC(CC(C)(C)C1)OC(=O)c1ccccc1O
278	Bupropion hydrochloride	1240	B20					Cl.CC(NC(C)(C)C)C(=O)c1cccc(Cl)c1
274	Pimozide	1240	N18					Fc1ccc(cc1)C(CCCN1CCC(CC1)n1c2ccccc2[nH]c1=O)c1ccc(F)cc1
271	Lidocaine hydrochloride	1240	I21					Cl.CCN(CC)CC(=O)Nc1c(C)cccc1C
269	Propidium iodide	1242	O06					[I-].[I-].CC[N+](C)(CC)CCC[n+]1c(-c2ccccc2)c2cc(N)ccc2c2ccc(N)cc12
268	Clemastine fumarate	1240	N14					O=C(O)\C=C\C(=O)O.CN1CCC[C@@H]1CCO[C@](C)(c1ccccc1)c1ccc(Cl)cc1
267	Acetopromazine maleate salt	1241	D14					OC(=O)\C=C/C(O)=O.CN(C)CCCN1c2ccccc2Sc2ccc(cc12)C(C)=O
267	Rifabutin	1243	M20					CO[C@H]1\C=C\O[C@@]2(C)Oc3c(C)c(O)c4C(=O)C(NC(=O)\C(C)=C/C=C/[C@H](C)[C@H](O)[C@@H](C)[C@@H](O)[C@@H](C)[C@H](OC(=O)C)[C@@H]1C)=C1NC5(CCN(CC5)CC(C)C)N=C1c4c3C2=O
266	Atovaquone	1241	L09					OC1=C(C2CC[C@@H](CC2)c2ccc(Cl)cc2)C(=O)c2ccccc2C1=O
266	Nilvadipine	1242	A17					COC(=O)C1=C(NC(C)=C(C1c1cccc(c1)[N+]([O-])=O)C(=O)OC(C)C)C#N
265	Astemizole	1240	K14					COc1ccc(CCN2CCC(CC2)Nc2nc3ccccc3n2Cc2ccc(F)cc2)cc1
260	Nicergoline	1240	M16					[H][C@@]12Cc3cn(C)c4cccc(c34)[C@]1(C[C@@H](COC(=O)c1cncc(Br)c1)CN2C)OC
259	Triamcinolone	1240	G22					[H][C@@]12C[C@@H](O)[C@](O)(C(=O)CO)[C@@]1(C)C[C@H](O)[C@@]1(F)[C@@]2([H])CCC2=CC(=O)C=C[C@]12C
259	Benidipine hydrochloride	1243	H08					Cl.COC(=O)C1=C(C)NC(C)=C([C@@H]1c1cccc(c1)[N+]([O-])=O)C(=O)O[C@@H]1CCCN(Cc2ccccc2)C1
258	Fluspirilen	1242	F14					Fc1ccc(cc1)C(CCCN1CCC2(CC1)N(CNC2=O)c1ccccc1)c1ccc(F)cc1
257	Dobutamine hydrochloride	1241	G05					Cl.CC(CCc1ccc(O)cc1)NCCc1ccc(O)c(O)c1
257	Pinaverium bromide	1242	A21					[Br-].[H][C@@]12C[C@@]([H])(C(CCOCC[N+]3(Cc4cc(OC)c(OC)cc4Br)CCOCC3)CC1)C2(C)C
252	Thioridazine hydrochloride	1240	O17					Cl.CSc1ccc2Sc3ccccc3N(CCC3CCCCN3C)c2c1
251	Terfenadine	1240	K18					CC(C)(C)c1ccc(cc1)C(O)CCCN1CCC(CC1)C(O)(c1ccccc1)c1ccccc1
250	Primaquine diphosphate	1241	O14					OP(O)(O)=O.OP(O)(O)=O.COc1cc(NC(C)CCCN)c2ncccc2c1
250	Avobenzone	1243	F14					COc1ccc(cc1)C(=O)CC(=O)c1ccc(cc1)C(C)(C)C
249	Doxorubicin hydrochloride	1241	G18					Cl.COc1cccc2C(=O)c3c(O)c4C[C@](O)(C[C@H](O[C@H]5C[C@H](N)[C@H](O)[C@H](C)O5)c4c(O)c3C(=O)c12)C(=O)CO
243	Piperacetazine	1243	A18					CC(=O)c1ccc2Sc3ccccc3N(CCCN3CCC(CCO)CC3)c2c1
239	Diacerein	1242	B20					CC(=O)Oc1cccc2C(=O)c3cc(cc(OC(C)=O)c3C(=O)c12)C(O)=O
237	Butoconazole nitrate	1241	A18					O[N+]([O-])=O.Clc1ccc(CCC(Cn2ccnc2)Sc2c(Cl)cccc2Cl)cc1
235	Daunorubicin hydrochloride	1241	B15					Cl.[H][C@@]1(C[C@@](O)(Cc2c(O)c3C(=O)c4cccc(OC)c4C(=O)c3c(O)c12)C(C)=O)O[C@H]1C[C@H](N)[C@H](O)[C@H](C)O1
235	Chlorotrianisene	1242	G16					COc1ccc(cc1)C(Cl)=C(c1ccc(OC)cc1)c1ccc(OC)cc1
233	R(-) Apomorphine hydrochloride hemihydrate	1240	E04					O.Cl.Cl.[H][C@]12Cc3ccc(O)c(O)c3-c3cccc(CCN1C)c23.[H][C@]12Cc3ccc(O)c(O)c3-c3cccc(CCN1C)c23
230	Cilnidipine	1243	N17					COCCOC(=O)C1=C(C)NC(C)=C(C1c1cccc(c1)[N+]([O-])=O)C(=O)OC\C=C\c1ccccc1
223	Chlortetracycline hydrochloride	1240	M12					Cl.[H][C@@]12C[C@@]3([H])C(=C(O)[C@]1(O)C(=O)C(C(N)=O)=C(O)[C@H]2N(C)C)C(=O)c1c(O)ccc(Cl)c1[C@@]3(C)O
220	Oxytetracycline dihydrate	1240	N16					O.O.[H][C@@]12[C@@H](O)[C@@]3([H])C(C(=O)c4c(O)cccc4[C@@]3(C)O)=C(O)[C@]1(O)C(=O)C(C(N)=O)=C(O)[C@H]2N(C)C
219	Tolnaftate	1240	M21					CN(C(=S)Oc1ccc2ccccc2c1)c1cccc(C)c1
214	Hydralazine hydrochloride	1240	B19					Cl.N\N=C1/N=NC=C2C=CC=CC12
214	Tolcapone	1243	D16					Cc1ccc(cc1)C(=O)c1cc(O)c(O)c(c1)[N+]([O-])=O
211	Antimycin A	1240	N05					CCCCCC[C@@H]1[C@@H](OC(=O)CC(C)C)[C@H](C)OC(=O)C(NC(=O)c2cccc(NC=O)c2O)[C@@H](C)OC1=O
211	Diosmin	1241	L08					COc1ccc(cc1O)-c1cc(=O)c2c(O)cc(O[C@@H]3O[C@H](CO[C@@H]4O[C@@H](C)[C@H](O)[C@@H](O)[C@H]4O)[C@@H](O)[C@H](O)[C@H]3O)cc2o1
211	Oxiconazole Nitrate	1242	A13					O[N+]([O-])=O.Clc1ccc(CO\N=C(/Cn2ccnc2)c2ccc(Cl)cc2Cl)c(Cl)c1
208	Oxantel pamoate	1241	O17					CN1CCCN=C1\C=C\c1cccc(O)c1.CN1CCCN=C1\C=C\c1cccc(O)c1.OC(=O)c1cc2ccccc2c(Cc2c(O)c(cc3ccccc23)C(O)=O)c1O
203	Quinacrine dihydrochloride hydrate	1240	P18					O.O.Cl.Cl.CCN(CC)CCCC(C)Nc1c2ccc(Cl)cc2nc2ccc(OC)cc12
202	Tetracycline hydrochloride	1240	K22					Cl.[H][C@@]12C[C@@]3([H])C(C(=O)c4c(O)cccc4[C@@]3(C)O)=C(O)[C@]1(O)C(=O)C(C(N)=O)=C(O)[C@H]2N(C)C
199	Niclosamide	1240	G21					Oc1ccc(Cl)cc1C(=O)Nc1ccc(cc1Cl)[N+]([O-])=O
199	Entacapone	1241	B20					CCN(CC)C(=O)C(=C\c1cc(O)c(O)c(c1)[N+]([O-])=O)\C#N
198	Nitazoxanide	1243	F10					CC(=O)Oc1ccccc1C(=O)Nc1ncc(s1)[N+]([O-])=O
174	Doxycycline hydrochloride	1243	B07			*		Cl.[H][C@@]12[C@@H](C)c3cccc(O)c3C(=O)C1=C(O)[C@]1(O)C(=O)C(C(N)=O)=C(O)[C@@H](N(C)C)[C@]1([H])[C@H]2O
171	Hycanthone	1241	G11			*		CCN(CC)CCNc1ccc(CO)c2sc3ccccc3c(=O)c12
171	Meclocycline sulfosalicylate	1241	K14			*		OC(=O)c1cc(ccc1O)S(O)(=O)=O.[H][C@@]12[C@@H](O)C3C(=C)c4c(Cl)ccc(O)c4C(=O)C3=C(O)[C@]1(O)C(=O)C(C(N)=O)=C(O)[C@H]2N(C)C
158	Rifampicin	1241	J11			*		CO[C@H]1\C=C\O[C@@]2(C)Oc3c(C)c(O)c4c(O)c(NC(=O)\C(C)=C/C=C/[C@H](C)[C@H](O)[C@@H](C)[C@@H](O)[C@@H](C)[C@H](OC(=O)C)[C@@H]1C)c(\C=N\N1CCN(C)CC1)c(O)c4c3C2=O
148	Fenbendazole	1240	J21			*		COC(=O)Nc1nc2cc(Sc3ccccc3)ccc2[nH]1
140	Bufexamac	1240	B08			*		CCCCOc1ccc(CC(=O)NO)cc1
133	Raloxifene hydrochloride	1242	N05			*		Cl.Oc1ccc(cc1)-c1sc2cc(O)ccc2c1C(=O)c1ccc(OCCN2CCCCC2)cc1
121	Minocycline hydrochloride	1240	P12			*		Cl.CN(C)[C@@H]1C2CC3Cc4c(ccc(O)c4C(=O)C3=C(O)[C@@]2(O)C(=O)C(C(N)=O)=C1O)N(C)C
117	Demeclocycline hydrochloride	1242	G08			*		Cl.[H][C@]12C[C@@]3([H])[C@H](N(C)C)C(O)=C(C(N)=O)C(=O)[C@@]3(O)C(O)=C1C(=O)c1c(O)ccc(Cl)c1[C@H]2O
112	Rifaximin	1243	B19			*		CO[C@H]1\C=C\O[C@@]2(C)Oc3c(C2=O)c2c4nc5cc(C)ccn5c4c(NC(=O)\C(C)=C/C=C/[C@H](C)[C@H](O)[C@@H](C)[C@@H](O)[C@@H](C)[C@H](OC(C)=O)[C@@H]1C)c(O)c2c(O)c3C
86	Rifapentine	1241	M16				*	CO[C@H]1\C=C\O[C@@]2(C)Oc3c(C)c(O)c4c(O)c(NC(=O)\C(C)=C/C=C/[C@H](C)[C@H](O)[C@@H](C)[C@@H](O)[C@@H](C)[C@H](OC(=O)C)[C@@H]1C)c(\C=N\N1CCN(CC1)C1CCCC1)c(O)c4c3C2=O
85	Anthralin	1243	H19				*	Oc1cccc2Cc3cccc(O)c3C(=O)c12
74	Hexachlorophene	1243	P21				*	Oc1c(Cl)cc(Cl)c(Cl)c1Cc1c(O)c(Cl)cc(Cl)c1Cl
46	Anethole-trithione	1243	D09				*	COc1ccc(cc1)-c1cc(=S)ss1
25	1,8-Dihydroxyanthraquinone	1243	F08				*	Oc1cccc2C(=O)c3cccc(O)c3C(=O)c12
22	Anagrelide	1243	J06				*	Clc1ccc2N=C3NC(=O)CN3Cc2c1Cl
20	Ciclopirox ethanolamine	1241	N03				*	NCCO.Cc1cc(C2CCCCC2)n(O)c(=O)c1
12	Phenazopyridine hydrochloride	1242	G06				*	Cl.Nc1ccc(\N=N\c2ccccc2)c(N)n1
11	Chicago sky blue 6B	1241	E12				*	[Na+].[Na+].[Na+].[Na+].COc1cc(ccc1\N=N\c1ccc2c(cc(c(N)c2c1O)S([O-])(=O)=O)S([O-])(=O)=O)-c1ccc(\N=N\c2ccc3c(cc(c(N)c3c2O)S([O-])(=O)=O)S([O-])(=O)=O)c(OC)c1
0	Azelastine HCl	1241	F20				*	Cl.CN1CCCC(CC1)n1nc(Cc2ccc(Cl)cc2)c2ccccc2c1=O
0	Cyclopenthiazide	1243	G09				*	NS(=O)(=O)c1cc2c(NC(CC3CCCC3)NS2(=O)=O)cc1Cl
-1	Idebenone	1241	A10				*	COC1=C(OC)C(=O)C(CCCCCCCCCCO)=C(C)C1=O
-29	Nisoldipine	1242	E13				*	COC(=O)C1=C(C)NC(C)=C(C1c1ccccc1[N+]([O-])=O)C(=O)OCC(C)C
-31	Itraconazole	1241	B16				*	CCC(C)n1ncn(-c2ccc(cc2)N2CCN(CC2)c2ccc(OCC3COC(Cn4cncn4)(O3)c3ccc(Cl)cc3Cl)cc2)c1=O
-97	Nifedipine	1240	M07				*	COC(=O)C1=C(C)NC(C)=C(C1c1ccccc1[N+]([O-])=O)C(=O)OC
-157	Verteporfin	1243	M12				*	COC(=O)CCc1c(C)c2cc3nc(cc4[nH]c(cc5nc(cc1[nH]2)c(CCC(O)=O)c5C)c(C=C)c4C)C1=CC=C(C(C(=O)OC)[C@@]31C)C(=O)OC
-196	Clofazimine	1241	K13				*	CC(C)\N=c1/cc2n(-c3ccc(Cl)cc3)c3ccccc3nc2cc1Nc1ccc(Cl)cc1
-379	Pyrvinium pamoate	1243	O21				*	CN(C)c1ccc2[n+](C)c(C=Cc3cc(C)n(c3C)-c3ccccc3)ccc2c1.CN(C)c1ccc2[n+](C)c(C=Cc3cc(C)n(c3C)-c3ccccc3)ccc2c1.Oc1c(Cc2c(O)c(cc3ccccc23)C([O-])=O)c2ccccc2cc1C([O-])=O
-5843	Dipyridamole	1240	M06				*	OCCN(CCO)c1nc(N2CCCCC2)c2nc(nc(N3CCCCC3)c2n1)N(CCO)CCO
